# Supplementary material for: Transcriptome and metabolome analysis of plant sulfate starvation and resupply provides novel information on transcriptional regulation of metabolism associated with sulfur, nitrogen and phosphorus nutritional responses in Arabidopsis
Source: Front Plant Sci. 2015 Jan 28;5:805. doi: 10.3389/fpls.2014.00805 (PMC4309162; doi:10.3389/fpls.2014.00805)
Supplement: Supplementary file 1 [file Table1.XLSX]

## Sheet: Table SI
Supplemental Table SI. Microarray expression data
			Exp1									Exp2
		Affymetrix	FN		S-		30'S		3h S			FN		S-		30'S		3h S
Gene#	Accsession Number	Spot Identifier	signal	call	signal	call	signal	call	signal	call		signal	call	signal	call	signal	call	signal	call
At5g48850	NM_124262	248676_at	4.7	A	3847.1	P	1550.3	P	258.9	P		18	P	2911.9	P	848.6	P	157.8	P
At3g60140	NM_115877	251428_at	5.6	A	2953.5	P	2173	P	76.8	P		5.9	A	2014.5	P	1430.2	P	22.2	P
At3g49580	NM_114818	252269_at	5.2	A	2223.2	P	1035.5	P	182	P		16.5	P	1746.2	P	661.2	P	203.2	P
At2g44460	NM_130009	267389_at	9	A	3271.6	P	2441.2	P	86	P		4.7	A	2593.9	P	1995.3	P	25	P
At1g66390	NM_105310	260140_at	2.2	A	505.6	P	541.1	P	193.1	P		27.1	P	42.5	P	57.6	P	11.8	A
At1g36370	NM_103323	260126_at	3.3	A	752.7	P	620	P	42.3	P		81.4	P	1615.7	P	597	P	100.6	P
At3g08860	NM_111720	258983_at	7.8	A	1193.9	P	899.5	P	62.7	P		21.5	P	791	P	552.9	P	49.6	P
At3g28740	NM_113795	256589_at	1.1	A	163.8	P	84.9	P	135.2	P		8.3	A	94	P	82.5	P	119.9	P
At3g05400	NM_111413	259133_at	12.8	P	1453.9	P	1591.3	P	89.6	P		35.7	P	1031.5	P	807.7	P	62.1	P
At5g02780	NM_120356	250983_at	0.9	A	101.9	P	95.9	P	22.8	P		16.2	P	47.4	P	53	P	20.3	P
At5g26220	NM_122523	246884_at	26	A	2799.1	P	1176.3	P	97.2	P		11.2	M	2064.5	P	757.2	P	48.4	P
At1g78990	NM_106548	257428_at	1.3	A	126.9	P	146.7	P	98.4	P		10.8	A	75.2	P	96.5	P	101.2	P
At1g23730	NM_102221	265170_at	29.5	A	2670	P	2367.8	P	346.5	P		30.1	P	1879.3	P	1642.6	P	178.7	P
At1g75290	NM_106184	256450_at	3.2	A	289.6	P	155.5	P	24.6	A		9.2	A	169.9	P	115	P	12.9	A
At3g26830	NM_113595	258277_at	1.3	A	112.4	P	106.3	P	34.4	P		119.3	P	53.7	P	66	P	41.4	P
At2g43390	NM_129900	260535_at	0.6	A	51.1	P	42.9	P	32.5	P		2.2	A	28	P	34.9	P	27.4	P
At2g38340	NM_129390	267026_at	0.3	A	24.8	P	10.7	A	0.7	A		0.4	A	4.7	A	21.1	P	2.5	A
At3g01830	NM_111049	258947_at	0.3	A	23.9	P	16.8	M	4	A		15.1	P	10.3	P	12.6	P	3.5	A
At2g36750	NM_129230	265197_at	0.4	A	28.9	A	29.2	A	28.6	P		0.8	A	8.2	A	9.5	A	22.3	P
At3g24954	NM_113403	257592_at	0.4	A	28.7	P	33.6	P	26.4	P		30.7	P	24.6	P	20.9	P	26	P
At1g18870	NM_101744	261428_at	9.3	A	635.1	P	323.4	P	46.3	P		11.6	P	259.9	P	224.9	P	40.4	P
At2g19200	NM_127477	267437_at	0.4	A	27.3	P	20.1	P	26	P		4.9	A	10.3	A	10.2	M	14.7	A
At1g12030	NM_101075	257421_at	35.4	P	2335	P	433	P	377.2	P		14.8	P	1823.4	P	260	P	128.6	P
At1g56650	NM_104541	245628_at	5.8	A	379.3	P	501.5	P	159.3	P		5.1	A	95.7	P	100.9	P	43.7	P
At1g73120	NM_105970	262373_at	1.3	A	81.5	P	42.4	P	55.1	P		3.9	A	10.9	A	13	A	8.5	A
At2g18660	NM_127422	266070_at	0.9	A	48.5	P	44.9	P	22	P		174.6	P	22.3	P	36	P	22.9	P
At4g34510	NM_119616	253240_at	0.5	A	26.5	P	23.8	A	20.6	A		1.4	A	11.9	A	12.8	A	8	A
At3g04410	NM_111312	258598_at	0.1	A	5.3	A	0.9	A	2.9	A		1.2	A	3.2	A	0.8	A	2.8	A
At1g04330	NM_100313	263652_at	0.4	A	21.1	A	17.8	A	12.8	A		2.9	A	12.2	A	8.7	A	9.9	A
At4g01870	NM_116417	255543_at	5.8	A	305	P	247.6	P	422.4	P		41.1	P	216.2	P	363.7	P	755.9	P
At1g45616	NM_103599	245799_at	0.6	A	31.5	P	85.5	P	31.1	P		12.7	P	26.5	P	35.3	P	15.6	P
At1g35910	NM_103289	256319_at	1.7	A	86.8	P	56.1	P	28.1	P		16.4	P	39.8	P	32.6	P	15.2	A
At4g39670	NM_120127	252908_at	0.8	A	39.2	P	38.2	P	34.3	A		34.1	P	32.3	P	23.3	P	31.3	A
At1g03495	NM_100232	265091_s_at	1.6	A	75.8	P	90.3	P	68.5	P		7.5	A	27.3	A	30.4	A	22.7	A
At5g24660	NM_122375	249752_at	55.2	P	2578.9	P	852.7	P	340.1	P		89.5	P	1962.3	P	673.3	P	191.8	P
At1g33030	NM_103036	261216_at	0.8	A	37.2	P	42.8	P	25	A		36.2	P	31.6	P	29.4	P	29.5	P
At2g41730	NM_129737	260522_x_at	4.1	A	181.2	P	248.1	P	473.5	P		25.4	A	33.6	A	38.3	P	180.5	P
At5g19410	NM_121946	246067_at	1.5	A	64.5	M	71.6	P	58.3	P		2.8	A	45.9	A	46.2	P	30.7	A
At2g29470	NM_128501	266270_at	0.2	A	8.6	A	11.1	A	1	A		9.8	A	6	A	11.5	A	7.9	A
At3g08870	NM_111721	258982_at	1.4	A	59.8	P	31.5	P	7.8	A		17.7	P	46	P	24.7	P	12.8	A
At2g46130	NM_130175	266597_at	0.8	A	33.9	P	18.8	P	28.8	P		5	A	13.1	A	14.8	P	16.8	P
At3g07390	NM_111618	259018_at	1.5	A	63.5	P	162.6	P	82.3	P		107.4	P	107	P	135.9	P	82.8	P
At1g62540	NM_104933	265122_at	0.4	A	16.9	P	29.2	P	20	P		16	M	19.1	P	25.1	P	25.8	P
At1g34670	NM_103190	262406_at	2	A	83.3	P	94.2	P	87.7	P		13.3	P	40	P	49.4	P	67.5	P
At2g27120	NM_128270	266305_at	0.2	A	8.3	A	0.7	A	1	A		0.2	A	0.6	A	0.3	A	0.7	A
At2g15490	NM_127109	265501_at	0.5	A	20.3	P	21.6	P	18.8	P		1.5	A	14.4	M	16.9	P	25.9	P
At5g36110	NM_123002	249684_s_at	0.8	A	31.6	P	31.4	P	36.4	P		12.4	P	15.7	M	12.4	P	15.1	P
At1g32350	NM_102968	260706_at	0.9	A	35	P	26.8	P	1.9	A		28.2	P	16.2	A	18.8	P	9.2	A
At1g63820	NM_105057	260315_at	0.6	A	23	M	21.8	A	14.6	A		9.2	P	15.2	P	12.9	P	11.1	P
At3g52710	NM_115131	252000_at	1	A	38	P	107.6	P	40.6	P		24.2	P	60.4	P	73.7	P	48.2	P
At4g07840	NM_116856	255162_at	0.1	A	3.7	A	0.1	A	2.8	A		2.2	A	1.9	A	0.1	A	1	A
At4g31330	NM_119282	253525_at	22	A	786.3	P	482.3	P	190.8	P		44.6	P	943.2	P	465.6	P	196.5	P
At2g07500	NM_126716	265555_at	0.2	A	7	A	0.9	A	2.5	A		2.9	A	8.8	A	4.2	A	2.9	A
At5g20790	NM_122086	246001_at	0.4	A	13.9	P	1.9	A	1.3	A		6.7	A	4.6	A	5.7	A	7.6	A
At1g73290	NM_105988	260091_at	0.3	A	10.1	M	10	A	10.1	A		1.8	A	17.2	P	17.8	P	12.4	P
At5g19490	NM_121954	245942_at	0.5	A	16.8	A	7.3	A	14.8	A		8.9	A	15.5	A	14.6	P	12.1	A
At1g61800	NM_104862	264400_at	12	A	398.2	P	1187.5	P	225.3	P		71.8	P	158.9	P	285.4	P	107.5	P
At4g35650	NM_119730	253149_at	0.7	A	23.2	A	4.3	A	7.3	A		0.4	A	13.6	A	14.7	A	2	A
At3g46660	NM_114533	252487_at	1.1	A	35.4	P	26.5	P	11.2	A		7.5	A	13.5	A	19.4	P	22.9	A
At2g29130	NM_128470	266783_at	1.1	A	35.4	P	20.4	P	35.1	P		15.8	A	17.4	P	23	P	14	A
At4g34710	NM_119637	253203_at	83.4	P	2596.3	P	2418.7	P	803.7	P		164.2	P	2484.3	P	2182.4	P	854.7	P
At5g48690	NM_124246	248662_at	0.7	A	21	A	15.6	A	14.6	A		13.3	A	18.3	A	15.4	A	13.4	A
At2g42100	NM_129773	267634_at	0.2	A	6	A	1.3	A	3	A		4.6	A	3.2	A	1.2	A	6.4	A
At1g19640	NM_101820	261150_at	0.7	A	20.7	P	21.7	A	11.5	A		3.8	A	16.1	A	16.4	P	12.5	A
At2g41690	NM_129732	245107_at	0.6	A	17.6	P	27.9	P	10.8	A		6.4	A	5.6	A	6.4	A	7.1	A
At2g23060	NM_127870	267250_at	1.3	A	38.1	P	26.1	M	17.5	A		3.1	A	27.3	P	12.5	A	6	A
At4g21990	NM_118320	254343_at	61.3	P	1780.3	P	629.3	P	108.2	P		144.3	P	1557.2	P	389.6	P	157.2	P
At3g28890	NM_113810	257139_at	0.1	A	2.9	A	0.4	A	0.6	A		4.9	A	2.7	A	3.4	A	2.6	A
At1g05680	NM_100448	263231_at	9.7	A	281.1	P	197.2	P	424.3	P		6.7	A	36.3	P	48.2	P	154.9	P
At3g16360	NM_112507	259329_at	0.4	A	11.4	A	13.6	A	15.2	A		2.5	A	5.8	P	8.5	P	13	P
At4g26020	NM_118735	254046_at	0.3	A	8.5	A	0.5	A	4.9	A		2.8	P	0.3	A	1.2	A	1.1	A
At1g17170	NM_101578	262518_at	15.5	A	438.2	P	309.9	P	445.8	P		24	P	107.4	P	137.6	P	199.9	P
At2g15360	NM_127096	263561_at	0.1	A	2.8	A	0.1	A	0.1	A		0.1	A	2.8	P	1.1	A	1.4	A
At4g24140	NM_118546	254202_at	10.3	A	281.5	P	265	P	289.5	P		27.4	P	59.5	P	90.7	P	121.6	P
At3g22640	NM_113163	258327_at	0.3	A	7.9	A	1.3	A	2.1	A		1.3	A	6.4	A	0.8	A	1.7	A
At5g03210	NM_120399	250956_at	0.1	A	2.6	A	0.3	A	2.1	A		3	P	4.3	P	1.9	P	1	A
At2g20800	NM_127645	265422_at	0.9	A	23.4	P	34.2	P	49.6	P		1.4	A	2.6	A	0.9	A	16.5	A
At4g24000	NM_118532	254189_at	2.5	A	64.5	P	134.9	P	99.1	P		52.2	P	68	P	55.7	P	54.6	P
At2g17660	NM_127320	264617_at	0.3	A	7.7	A	14.7	P	0.8	A		1	A	1.8	A	8.7	P	1.6	A
At5g04000	NM_120482	250882_at	0.7	A	17.9	P	8.4	P	5.4	A		11.3	P	21.3	P	15	P	12.1	P
At2g23730	NM_127936	267292_at	0.4	A	10.1	A	21.2	A	11.7	A		17.3	A	20.5	A	17.7	A	22.4	A
At1g48010	NM_103697	259613_at	0.1	A	2.5	A	0.2	A	0.2	A		0.2	A	1.8	A	0.3	A	0.4	A
At1g26380	NM_102402	261021_at	0.6	A	15	P	7.3	A	0.5	A		10.8	P	11.5	A	12.9	P	7.8	A
At1g03020	NM_100183	263168_at	2.4	A	59.4	P	52.6	P	10.1	P		4.9	A	72	P	35.9	P	9.5	P
At5g57220	NM_125104	247949_at	0.7	A	17.3	P	14.7	A	9.1	A		11.7	A	6.7	A	10.6	P	9.9	A
At4g08620	NM_116931	255105_at	10.4	P	256.6	P	319.6	P	90.5	P		15.8	P	463	P	432.2	P	158.5	P
At5g58780	NM_125265	247797_at	1.1	A	27	P	20.4	A	18.8	A		11	P	20.1	P	26.2	P	20.3	P
At2g06490	NM_126646	265371_at	0.2	A	4.9	A	0.4	A	1.2	A		0.3	A	0.3	A	0.2	A	0.2	A
At1g66760	NM_105346	256324_at	10.5	A	252.6	P	308.3	P	31.8	P		23.3	P	307.2	P	265.7	P	50.3	P
At1g32960	NM_103029	261242_at	0.4	A	9.6	A	0.5	A	1.4	A		21	P	10.7	A	10	A	13.4	A
At2g27280	NM_128286	265622_at	0.1	A	2.4	A	0.3	A	0.4	A		0.2	A	1.3	A	0.3	A	0.8	A
At2g24470	NM_128008	265687_s_at	0.6	A	14.1	P	20.8	P	10.9	P		7.1	P	10.2	P	13.7	P	7	P
At2g04070	NM_126448	263401_at	1.7	A	38.3	P	34.8	P	31.5	P		13.9	P	8.6	P	9.2	P	9.3	P
At1g19390	NM_101796	260657_at	0.3	A	6.7	A	1.2	A	0.9	A		0.5	A	8.5	A	5.8	A	5.9	A
At5g07330	NM_120815	250624_at	0.7	A	15.6	A	6.7	A	6.5	A		7.7	A	9.8	A	10.3	A	8.4	A
At2g03850	NM_126431	263363_at	0.5	A	11.1	A	2.2	A	0.6	A		10.6	A	4.3	A	10.1	A	0.7	A
At1g22830	NM_102129	264749_at	0.5	A	10.9	A	9.3	A	7	A		9.9	P	9.4	P	9.6	P	10.6	A
At3g12520	NM_112087	256244_at	25.5	P	554.9	P	440.1	P	66	P		44.1	P	479	P	361.1	P	78.4	P
At1g65730	NM_105247	262925_at	2.1	A	45.5	P	92.5	P	32.5	A		60.6	P	50.6	P	56.3	P	35.8	P
At1g07060	NM_100580	256047_at	0.5	A	10.7	A	8.2	A	4.3	A		0.9	A	2.2	A	3	A	1.6	A
At1g75590	NM_106211	262981_at	0.5	A	10.7	A	9.6	A	18.4	A		14.4	A	15.5	A	15.9	P	14.4	A
At2g33240	NM_128883	245162_at	0.7	A	14.9	A	4.9	A	10	A		6.3	A	13.3	P	9.1	P	9.7	P
At5g13580	NM_121361	250239_at	16.7	P	351.9	P	389.8	P	245	P		37.6	P	218.3	P	268.9	P	195.1	P
At5g06510	NM_120734	250688_at	1.4	A	29.5	M	53.6	P	29.8	A		30.1	P	51.3	P	53.2	P	38	P
At4g09290	NM_116997	255085_at	0.2	A	4.2	A	0.2	A	0.2	A		0.5	A	0.3	A	0.8	A	2.3	A
At3g50220	NM_114882	252211_at	0.6	A	12.5	A	8.1	A	7.6	A		16.8	A	19.2	A	23.2	A	18.1	A
At4g09960	NM_117064	255014_at	0.5	A	10.4	A	1.3	A	2.3	A		1.7	A	8.5	A	5.9	A	5	A
At4g13900	NM_117464	254741_s_at	0.5	A	10.4	P	8.6	A	9.6	A		33.8	P	8.2	P	11.4	P	11.1	P
At1g78360	NM_106483	260796_at	0.4	A	8.2	A	0.9	A	1.3	A		0.9	A	4.2	A	1.1	A	1	A
At2g39650	NM_129521	267623_at	4.1	A	83.8	P	83	P	39.9	P		29.5	P	80.6	P	55.2	P	51.9	P
At1g51830	NM_104063	246375_at	0.6	A	12.2	P	20	P	0.7	A		0.7	A	6.1	P	11.8	P	7.5	A
At2g40750	NM_129637	257382_at	1.1	A	22.3	A	3.2	A	1.7	A		37.8	P	5.1	A	11.6	A	1.8	A
At3g21520	NM_113047	257540_at	1.1	A	22.1	A	11.7	A	13.2	A		19.6	P	20.4	P	15.8	P	11.1	A
At5g44550	NM_123822	249061_at	13	A	258.6	P	347.8	P	312.5	P		35.3	P	109	P	158.7	P	214.1	P
At2g29460	NM_128500	266267_at	6.1	A	119.2	P	141.6	P	60.3	P		81.4	P	85.9	P	83.9	P	77.5	P
At5g23190	NM_122225	249881_at	10	A	195.2	P	171.7	P	152.7	P		12.8	P	92.7	P	116.2	P	87.7	P
At5g50260	NM_124405	248545_at	1	A	19.3	P	26	P	14.9	A		21	P	34.8	P	43.2	P	35.5	P
At4g16680	NM_117769	245440_at	0.5	A	9.6	A	12.2	A	9.3	P		2.9	A	10	A	10	P	6.7	A
At4g33070	NM_119461	253416_at	1.3	A	24.9	P	42.2	P	38.8	P		18.8	P	9.5	P	34.7	P	21.2	P
At1g67000	NM_105370	255879_at	0.7	A	13.4	A	15.6	A	7.6	A		12.5	P	11.5	P	15	P	10.8	A
At1g19630	NM_101819	261134_at	2.1	A	40.2	P	44.7	P	5.7	A		2	A	7.2	A	6.3	A	0.3	A
At5g13170	NM_121320	245982_at	2.3	A	43.9	A	64.4	P	28.4	A		20.8	A	27.2	A	21.6	A	22.4	A
At1g44130	NM_103539	245738_at	0.5	A	9.5	A	7.3	A	0.6	A		11	P	4.6	M	6.4	A	8.4	A
At2g28755	NM_128435	266220_at	0.2	A	3.8	A	0.3	A	0.3	A		3.4	A	3.3	A	2.2	A	3.9	A
At1g19410	NM_101798	260658_at	0.4	A	7.5	A	3.1	A	2.2	A		6.1	A	9.8	A	6.1	A	9.4	A
At5g09530	NM_120990	250500_at	70.8	P	1318.9	P	1273.6	P	1306.6	P		137.9	P	1002.1	P	1064.2	P	1019.5	P
At2g10620	NM_126811	265748_at	0.2	A	3.7	A	0.4	A	0.3	A		1.5	A	3.6	A	1.2	A	1.8	A
At2g44540	NM_130018	267394_s_at	0.2	A	3.7	A	0.4	A	0.8	A		0.7	A	0.5	A	0.2	A	2.4	A
At3g12720	NM_112108	257704_at	0.8	A	14.7	A	16.3	A	18	A		1.1	A	1.2	A	1	A	1.6	A
At2g23250	NM_127889	245069_at	0.3	A	5.5	A	2	A	0.5	A		3.2	A	1.2	A	0.3	A	1.6	A
At2g32350	NM_128794	257376_at	0.5	A	9.1	A	1.3	A	4.2	A		5.8	A	1.5	A	2.9	A	0.6	A
At5g46115	NM_123980	248887_at	0.6	A	10.9	A	4.7	A	7.4	A		15.7	A	13	A	5.9	A	11.1	A
At5g37990	NM_123158	249599_at	70	P	1270.8	P	1205.1	P	657.5	P		96.8	P	405.7	P	443.1	P	370.3	P
At1g74650	NM_106123	260220_at	3.6	A	65.3	P	44.7	P	28.8	P		11.3	P	31.4	P	37.4	P	20.2	P
At5g61700	NM_125564	247538_at	0.5	A	9	A	1.4	A	9	A		9.2	P	11.2	P	7.7	P	9.9	P
At2g45380	NM_130101	245128_at	0.1	A	1.8	A	0.1	A	0.3	A		2	A	4.4	A	1.1	A	0.3	A
At1g09500	NM_100821	264514_at	2.1	A	37.5	P	19.9	M	27.2	P		9.6	A	20.1	M	16.2	P	20.6	P
At2g46980	NM_130266	266754_at	0.5	A	8.9	A	2.1	A	8	A		5	A	5.5	A	7.3	A	4	A
At2g23830	NM_127946	266571_at	0.4	A	7.1	A	0.3	A	0.7	A		2.1	M	5.6	A	4.5	A	4.7	A
At1g14540	NM_101321	261474_at	0.4	A	7.1	A	2.4	A	14.4	P		2.9	A	2.9	A	9.2	A	4.9	A
At5g45890	NM_123957	248918_at	0.3	A	5.3	A	0.4	A	1	A		7.9	P	4.4	A	5.5	A	4.3	A
At4g36740	NM_119838	246279_at	0.7	A	12.3	A	3.6	A	6.1	A		6.8	A	17.5	A	16.5	A	8.2	A
At1g04770	NM_100355	261177_at	60.2	P	1056.4	P	185.7	P	83.2	P		81.3	P	774.4	P	144.1	P	82.7	P
At4g26950	NM_118829	253940_at	1.3	A	22.6	P	25.4	P	8.6	A		12.9	P	10	M	11.2	P	5.8	A
At5g28420	NM_147928	246177_at	0.3	A	5.2	A	1.4	A	8	A		3.6	A	4.7	A	3	A	6.3	A
At4g12920	NM_117361	254792_at	0.3	A	5.2	A	0.6	A	0.7	A		4.1	A	5	A	4.7	A	6	A
At1g55990	NM_104477	262097_at	1.4	A	24.2	P	7.8	A	8.6	A		4.2	A	15	A	17.7	P	18.8	A
At3g12660	NM_112101	257691_at	0.5	A	8.6	A	0.4	A	5.5	A		10.3	A	10.7	A	5.6	A	5.9	A
At1g73000	NM_105958	262356_at	0.4	A	6.8	A	0.6	A	1.4	A		3.3	A	5.2	A	7.6	M	5.4	A
At1g54700	NM_104345	264237_at	0.2	A	3.4	A	0.3	A	0.2	A		1.8	A	1.8	A	0.4	A	2.7	A
At3g31403	NM_114004	256556_at	0.1	A	1.7	A	0.4	A	1.9	A		0.1	A	0.3	A	0.2	A	0.4	A
At3g02940	NM_111164	258620_at	1.1	A	18.7	A	9	A	2.1	A		1.6	A	1.1	A	6.7	A	3.5	A
At2g37770	NM_129333	267168_at	14	A	237.6	P	261	P	358.9	P		113.7	P	266.4	P	306.8	P	314.4	P
At5g42380	NM_123603	249197_at	0.5	A	8.4	A	1.7	A	2.1	A		5.9	P	5	A	2.7	A	2.7	A
At4g04490	NM_116687	255340_at	1	A	16.8	A	16.2	P	8	A		26.7	P	7.7	A	10.6	P	6.6	A
At5g48180	NM_124193	248713_at	150.7	P	2519.7	P	1919.4	P	515	P		372.3	P	2150.8	P	1837.6	P	488.8	P
At3g48700	NM_114729	252316_at	1.4	A	23.4	A	28.5	A	2.9	A		3.3	A	4	A	10.8	A	7.6	A
At4g02280	NM_116461	255521_at	2.7	A	45	P	38.6	P	36.6	P		16.3	P	26.4	P	31.8	P	26.8	P
At2g40130	NM_129571	263384_at	0.4	A	6.6	A	19.4	P	1.9	A		5.3	A	6.4	A	9.4	A	4.1	A
At1g22810	NM_102128	264202_at	0.4	A	6.6	A	2.1	A	3.8	A		4.4	A	6	A	4.5	A	3.2	A
At1g17420	NM_101603	261037_at	1.3	A	21.4	P	36.6	P	10.8	A		30.4	P	39.7	P	25.2	P	25.8	P
At3g29670	NM_113889	257288_at	0.8	A	13.1	A	7.7	A	5.1	A		5.5	A	9.4	A	4.3	A	7	A
At2g47950	NM_130362	266486_at	2.8	A	45.7	P	31.2	P	34.4	P		26	P	22.8	P	20.1	P	23.7	M
At5g17220	NM_121728	250083_at	7.7	A	125.3	P	205.2	P	137.8	P		19.4	P	68.9	P	77.6	P	98.6	P
At2g34080	NM_128959	256714_at	1.1	A	17.9	A	22.4	P	26.7	P		21.5	P	17.9	A	28.6	P	21.9	P
At1g78000	NM_106449	262133_at	101.9	P	1653.3	P	1134.7	P	346.9	P		85.2	P	1413.1	P	756.7	P	294.7	P
At3g46910	NM_114558	252503_at	0.9	A	14.5	A	1.2	A	5.1	A		7.7	A	11.1	A	5	A	8.8	A
At4g15190	--	245537_at	0.2	A	3.2	A	0.2	A	0.2	A		2.5	P	5.6	P	3.6	M	3.5	A
At2g12210	NM_126880	266145_at	0.2	A	3.2	A	0	A	1.6	A		0.1	A	0.1	A	1.5	A	0	A
At2g10370	NM_126798	263309_at	0.1	A	1.6	A	0.8	A	1.6	A		2	A	2.1	A	1.3	A	3.4	A
At4g16910	NM_117793	245452_at	0.2	A	3.2	A	1.7	A	0.3	A		3	A	1	A	1.2	P	1	A
At4g25440	NM_118676	254069_at	1.6	A	25.3	M	9.4	A	8.8	A		4.3	A	14	A	13	P	7.5	A
At1g14930	NM_101362	262857_at	0.5	A	7.9	A	7	A	3.3	A		0.4	A	2.9	A	2.2	A	3.3	A
At1g44060	NM_103531	259452_at	0.4	A	6.3	P	0.4	A	0.3	A		2.4	P	2.7	A	2.4	M	2.8	A
At5g37970	NM_123156	249598_at	2.6	A	40.9	P	24.6	P	10.1	M		4.2	P	12.8	P	18	P	7.4	P
At1g57630	NM_104560	246405_at	0.5	A	7.8	A	2.6	A	1.6	A		55.3	P	8.8	A	7.6	A	1.7	A
At4g23930	NM_118525	254180_at	1.6	A	24.9	A	14.8	A	13.3	A		21.2	P	10.9	A	10.9	P	18.8	M
At1g68690	NM_105541	262228_at	1.7	A	26.4	P	59.9	P	16.7	P		12	M	18.5	P	26.3	P	10.5	P
At1g51520	NM_104030	260512_at	0.4	A	6.2	A	4.2	A	1.1	A		1.7	M	5.6	P	4.2	P	3	A
At5g06490	NM_120732	250730_at	0.4	A	6.2	A	2.2	A	2.9	A		5	A	5.6	A	3.7	A	7.7	A
At5g09520	NM_120989	250541_at	27.2	P	419.1	P	283.6	P	228.4	P		39.3	P	258.7	P	313.8	P	249.5	P
At4g21680	NM_118288	254396_at	46.3	P	712.2	P	776.9	P	182.6	P		236.2	P	521.3	P	492	P	176.1	P
At4g01340	NM_116364	255618_at	0.3	A	4.6	A	5.9	A	2	A		0.8	A	6.8	A	3.3	A	6.3	A
At1g01530	NM_100035	259427_at	0.5	A	7.6	A	1	A	0.8	A		4.2	A	7.9	A	4.3	A	7.6	A
At1g21210	NM_101974	259557_at	0.8	A	12.1	A	1.4	A	1	A		4.1	A	5.2	A	7.5	A	5.4	A
At1g19960	NM_101851	261221_at	1.1	A	16.6	A	15	A	10.1	A		98.5	P	6.6	A	8.6	A	6.8	A
At4g38560	NM_120017	252977_at	1.5	A	22.5	P	23.1	P	7.7	A		17.2	P	12.6	P	15.2	P	10.3	P
At1g36920	NM_103348	256166_at	0.2	A	3	A	0.6	A	3.4	A		0.7	A	3.1	A	3.3	A	3.7	A
At2g01920	NM_126253	263304_at	0.1	A	1.5	A	0.3	A	0.3	A		2.2	A	0.9	A	1.3	A	1.4	A
At5g52760	NM_124654	248322_at	0.8	A	11.9	A	1.1	A	0.9	A		55.2	P	4.3	A	3.8	A	7.6	A
At1g16730	NM_101534	255763_at	2.4	A	35.4	A	36	A	13.9	A		12	A	20	A	23.4	A	20.2	A
At1g22150	NM_102065	255958_at	0.8	A	11.8	A	3.7	A	13	A		1	A	1.6	A	3.2	A	1.7	A
At1g61070	NM_104788	259719_at	0.4	A	5.9	A	2.3	A	0.4	A		3.6	A	4.9	A	1.9	A	1.5	A
At2g41380	NM_129701	266368_at	24.3	P	358.1	P	395.6	P	312.9	P		102	P	200.6	P	248.7	P	161.4	P
At4g14090	NM_117485	245624_at	4.7	A	69.2	P	109.5	P	63.9	P		16.1	A	49.1	P	35.3	P	47.8	P
At1g05450	NM_100424	261385_at	1.2	A	17.6	A	16.9	A	2.7	A		5.3	A	10.8	P	11.1	P	10	P
At2g25625	NM_089638	265913_at	0.9	A	13.2	A	16	A	2.1	A		16.8	A	17.3	A	24.1	A	8.8	A
At1g03700	NM_100249	264842_at	4.4	A	63.4	P	37.7	P	44.8	P		4.1	A	44.6	P	39.4	P	40.3	P
At1g63340	NM_105013	265105_s_at	3.4	A	48.9	P	41.2	P	31.6	P		5.7	P	10.4	P	15.5	P	14.8	P
At1g04630	NM_100342	264596_at	0.6	A	8.6	A	3.4	A	5.9	A		1.6	A	6.2	A	4.2	A	3.7	A
At2g31860	NM_128744	263514_at	1.2	A	17.1	A	2.8	A	7.4	A		3.1	A	5.3	A	5.2	A	6.7	A
At2g05560	NM_126579	265568_s_at	0.4	A	5.7	A	0.4	A	6	A		0.3	A	1.3	A	6.7	A	5	A
At1g78340	NM_106482	260803_at	27.7	P	392.5	P	269.8	P	203.4	P		29.3	P	85	P	81.9	P	55.6	P
At2g15325	NM_127093	257438_at	0.6	A	8.5	A	0.4	A	0.8	A		0.9	A	1.3	A	3.2	A	0.6	A
At3g16130	NM_112483	258330_at	0.3	A	4.2	A	1.1	A	1	A		0.7	A	4.3	A	4.4	A	2.2	A
At3g32910	NM_114059	256539_at	0.3	A	4.2	A	0.2	A	0.8	A		3	A	4.3	A	0.7	A	4.6	A
At5g52620	NM_124640	248314_at	0.3	A	4.2	A	0.5	A	0.9	A		2.9	A	3.9	A	1.6	A	1.8	A
At2g04330	NM_126466	263860_at	0.1	A	1.4	A	0.2	A	0.2	A		0.1	A	1.8	A	0.2	A	0.8	A
At4g21720	NM_118292	254369_at	1.2	A	16.7	A	15.4	A	28.9	A		39.9	P	36.1	P	35.3	P	30.4	A
At5g20860	NM_122093	246181_at	0.7	A	9.6	A	6.7	A	9.6	A		3.3	A	13.8	A	12.8	P	17.9	M
At1g56660	NM_104542	245677_at	0.7	A	9.6	P	17.6	P	8	A		10.9	P	15.7	P	19.8	P	11.5	P
At5g16770	NM_121683	246477_at	2.1	A	28.8	P	28.9	P	18.9	P		6.8	A	21.2	P	18	P	13.7	P
At1g05480	NM_100427	263204_at	0.9	A	12.3	A	6.3	A	7.4	A		9.2	A	9.3	A	11.9	P	9.3	A
At2g13150	NM_126912	265756_at	0.3	A	4.1	A	0.7	A	0.3	A		4.1	A	4.2	A	2.5	A	4.8	A
At5g49190	NM_124296	248647_at	0.8	A	10.9	A	6.2	A	0.9	A		8.7	A	9.9	A	7.2	A	3.8	A
At4g33330	NM_119487	253379_at	2.9	A	39.5	P	14.7	A	34.5	P		25.9	P	30.2	P	30.9	P	34.1	P
At2g26560	NM_128213	245038_at	3.8	A	51.7	P	51	P	28.1	P		53.5	P	16.3	M	32.8	P	26.1	P
At1g18750	NM_101733	261423_at	1.9	A	25.8	P	7.1	A	16.9	P		16.8	P	27.1	P	13.9	P	19.3	P
At1g32900	NM_103023	261191_at	19	A	257.6	P	383.3	P	125.4	P		32.6	P	79.3	P	105.6	P	65.9	P
At3g24982	NM_113404	257099_s_at	0.2	A	2.7	A	12.4	A	0.6	A		5.7	P	5.8	P	2.8	P	3.3	P
At1g62170	NM_104898	264733_at	0.6	A	8.1	A	0.9	A	7.1	A		3.1	A	3.7	A	3.9	A	5.7	A
At2g23990	NM_127961	266563_at	0.5	A	6.7	A	0.6	A	0.4	A		5.4	A	8.8	A	6	A	2.5	A
At5g29080	NM_122792	246694_at	0.3	A	4	A	0.5	A	2.5	A		0.7	A	0.8	A	4.1	A	1.2	A
At2g22510	NM_127817	263998_at	16.3	P	215	P	301.3	P	200.3	P		18.8	P	71.9	P	88.8	P	87.3	P
At4g32780	NM_119431	253419_at	1.6	A	21.1	A	15.1	A	21.1	A		12.5	A	24.7	A	28.1	A	19	A
At1g04220	NM_100303	264318_at	29.1	P	382.8	P	345.7	P	241.2	P		39	P	182.4	P	239.2	P	135.7	P
At3g30280	NM_113927	256704_at	1	A	13.1	A	11.5	A	1.3	A		8.4	A	16.7	A	9.1	A	15.8	A
At4g22680	NM_118394	254277_at	0.3	A	3.9	A	0.7	A	9	A		1	A	8	A	3.1	A	2.7	A
At2g25460	NM_128103	265618_at	0.6	A	7.8	A	19.1	P	2.5	A		8.7	M	13.7	P	16.3	P	12.6	P
At2g18810	NM_127437	266067_s_at	0.2	A	2.6	A	0.4	A	0.2	A		0.5	A	1.2	A	2.4	A	0.5	A
At5g39070	NM_123269	249488_at	0.1	A	1.3	A	0.2	A	1	A		0.2	A	1.2	A	2.8	A	0.4	A
At1g11590	NM_101032	261848_at	0.1	A	1.3	A	0.2	A	0.3	A		0.3	A	0.4	A	0.5	A	2.7	A
At5g37980	NM_123157	249601_at	17.7	A	229.4	P	186.3	P	62	P		14.9	P	122.4	P	80.3	P	27.3	P
At1g53270	NM_104205	260643_at	2	A	25.7	P	32.7	P	18	P		1.3	A	11.1	A	18.6	P	11.1	A
At4g37290	NM_119892	253044_at	1.6	A	20.5	A	5.4	A	1.2	A		1.8	A	2.6	A	13	A	2.4	A
At4g08830	NM_116953	255114_at	0.9	A	11.5	A	9.2	A	8.8	A		4.5	A	7.1	A	9	A	9.4	A
At3g55970	NM_115455	251770_at	0.8	A	10.2	A	11.1	A	1.3	A		22	P	21.6	P	15.7	P	12.5	P
At3g47790	NM_114647	252384_at	0.4	A	5.1	A	3.6	A	3.7	A		2.7	A	1.3	A	5.4	A	3.5	A
At5g14180	NM_121422	250199_at	1	A	12.7	A	1.4	A	1.3	A		26.3	A	16.7	A	14.1	A	13.2	A
At1g01520	NM_100034	259432_at	0.5	A	6.3	A	1.9	A	4.2	A		2.5	A	6.5	A	5.6	A	3.7	A
At3g57110	NM_115570	251682_s_at	0.7	A	8.8	A	8.4	A	0.7	A		11.7	A	13.1	A	9.3	A	10.8	A
At3g55090	NM_115367	251824_at	2.1	A	26.4	P	14.9	P	15.3	A		2	A	12.2	P	15.9	P	10.6	P
At2g02340	NM_126291	266233_at	0.2	A	2.5	A	2.4	A	2	A		2.4	A	2.4	A	2	A	3.2	P
At1g07490	NM_100623	261066_at	0.2	A	2.5	A	0.5	A	0.5	A		2.1	A	0.2	A	0.3	A	0.3	A
At4g10500	NM_117118	254975_at	0.4	A	5	A	1	A	11.1	A		43.2	P	17.7	P	10.5	A	16.8	M
At1g21240	NM_101977	259559_at	0.2	A	2.5	A	0.3	A	0.9	A		20	P	1.1	A	3.1	A	3.3	A
At1g02850	NM_100166	262118_at	35.9	P	447.1	P	422.7	P	448	P		151.1	P	292.2	P	299.9	P	366.1	P
At5g07380	NM_120820	250628_at	0.6	A	7.4	A	6.8	A	9.1	A		1.8	A	8.8	P	3.3	A	5.5	A
At4g07480	NM_116820	255200_at	0.3	A	3.7	A	0.5	A	0.9	A		3.4	A	3.2	A	1.2	A	0.3	A
At3g56200	NM_115478	251722_at	105.3	P	1297.7	P	775.2	P	247.2	P		114.7	P	910.7	P	452.8	P	116.4	P
At5g60770	NM_125470	247591_at	2.9	A	35.7	P	24.7	P	23.3	A		21.6	A	17.5	A	22.5	P	18.6	A
At5g09480	NM_120985	245889_at	64.4	P	789.7	P	731.6	P	624	P		59.3	P	147.9	P	202.6	P	290.1	P
At1g43995	NM_103525	259456_s_at	1.2	A	14.7	A	1.6	A	8.4	A		2.2	A	5.7	A	6.4	A	1.8	A
At1g74460	NM_106106	260234_at	53.5	P	653.3	P	588.6	P	680.2	P		69.9	P	357	P	434.1	P	416.7	P
At1g53540	NM_104232	260978_at	1.6	A	19.5	P	18.8	P	15.9	M		19.9	P	14.9	P	22.1	P	13.8	P
At5g14900	NM_121494	246599_at	0.6	A	7.3	A	0.7	A	0.5	A		6	A	3	A	3	A	4.4	A
At5g19470	NM_121952	246038_s_at	39.9	P	484.5	P	381.9	P	59.5	P		34.4	P	85	P	86.6	P	33.6	P
At2g14040	NM_126976	265303_at	0.8	A	9.7	A	1	A	1	A		4	A	0.9	A	0.6	A	1.9	A
At3g27150	NM_113629	256750_at	54.3	P	657.2	P	410.9	P	232.2	P		84.8	P	485.7	P	397.6	P	156.5	P
At1g54180	NM_104296	263173_at	1.5	A	18.1	A	2.1	A	1.8	A		14.8	P	19.4	P	12.4	P	15.5	P
At1g76690	NM_106319	259875_s_at	179.7	P	2167.9	P	1579.8	P	666.2	P		266	P	1602.6	P	1291.6	P	763.6	P
At2g39030	NM_129460	266142_at	13.5	A	162.1	P	136.2	P	42.5	P		124.7	P	115.1	P	106.8	P	66.3	P
At3g25250	NM_113431	257840_at	2.9	A	34.8	P	25.9	P	32.5	P		15.5	A	18.7	P	20.1	P	40.6	P
At3g42860	NM_114154	252770_at	1	A	12	A	13.6	A	18.4	A		10.4	A	13.6	A	17.8	A	16	A
At3g46070	NM_114476	252567_at	1.2	A	14.4	P	8.9	A	9.2	A		7.1	A	5.6	A	6.5	A	10.4	A
At5g01680	NM_120246	251101_at	0.3	A	3.6	A	2.2	A	3.8	A		0.8	A	2.5	A	4	A	1.6	A
At2g02300	NM_126288	266179_at	0.4	A	4.8	A	2.5	A	4.1	A		3.5	A	7.4	A	7.7	A	4	A
At4g30830	NM_119230	253595_at	0.2	A	2.4	A	1.9	A	0.3	A		1	A	0.3	A	4.8	A	0.5	A
At1g42190	NM_103420	245835_at	0.2	A	2.4	A	1.8	A	5.3	P		1.7	P	1.4	A	1	A	1.4	A
At3g11640	NM_111996	259101_at	1.5	A	17.9	A	2.1	A	2.1	A		1.9	A	8.8	A	10.6	A	8.9	A
At1g68850	NM_105559	260035_at	18.5	P	220.4	P	245	P	207.3	P		24.8	P	85.1	P	100.8	P	99.4	P
At1g01010	NM_099983	261585_at	1.9	A	22.6	A	35.1	P	26.9	P		12.3	P	22.2	P	26.4	P	20.4	P
At5g01310	NM_120209	251111_at	0.9	A	10.7	A	17.9	A	19.1	A		28.7	P	21.3	P	24.4	P	18	P
At1g04000	NM_100281	265039_at	2.4	A	28.4	P	25	P	18.2	P		23.9	P	28.8	P	35	P	20.4	P
At2g38490	NM_129406	267032_at	1	A	11.8	A	2.5	A	2.8	A		6.4	A	7.4	A	5.6	A	4.9	A
At2g35380	NM_129090	266625_at	30.6	P	359.7	P	248.3	P	335.3	P		22	P	93.9	P	120.4	P	166.9	P
At2g24130	NM_127974	265992_at	1.4	A	16.3	P	1.9	A	21.4	P		9.6	P	15.1	P	12.5	P	14.4	P
At5g18290	NM_121834	250025_at	26.2	A	304.3	P	159.8	P	44.2	A		20.4	A	232.1	P	130.6	P	29.1	P
At5g50360	NM_124417	248505_at	1.8	A	20.9	A	7.2	A	2.6	A		1.7	A	10.7	A	9.1	A	6.9	A
At4g15490	NM_117639	245352_at	15.8	A	183.3	P	172.2	P	127.3	P		54.6	P	113	P	124.1	P	94.4	P
At3g45090	NM_114378	252608_at	1.4	A	16.1	A	24.4	A	30.8	A		47.6	P	47.3	P	45.9	P	57.2	P
At2g30750	NM_128628	267565_at	1.1	A	12.6	A	15	A	3.4	A		10.8	A	5.9	A	11.6	P	6.3	A
At1g17180	NM_101579	262517_at	27.3	P	308.7	P	326.5	P	351.8	P		54.5	P	85.5	P	93.4	P	165.6	P
At1g72540	NM_105913	259921_at	1.7	A	19.2	A	8.4	A	11	A		5.9	A	10	A	11.2	A	3.5	A
At4g35180	NM_119684	253181_at	1.8	A	20.2	P	21.8	P	12	A		40.2	P	10.8	A	17.4	P	14.6	A
At2g07230	NM_126693	266431_at	1.3	A	14.5	A	1.5	A	1.4	A		5.9	A	7.2	A	7.6	A	4.7	A
At1g01480	NM_100030	259439_at	0.8	A	8.9	A	17.1	A	10.3	P		11.5	A	8.7	M	9.3	A	5.1	A
At3g22040	NM_113100	257258_at	0.7	A	7.7	A	1.7	A	1.5	A		2.8	A	2.2	A	0.3	A	3.6	A
At4g20820	NM_118200	254430_at	16.5	A	181.5	P	127.6	P	14.3	M		10	P	177.1	P	78.7	P	30.4	P
At5g11820	NM_121220	250331_at	0.5	A	5.5	A	0.5	A	0.6	A		1.3	A	7.3	A	2.4	A	0.6	A
At2g35070	NM_129059	266550_s_at	0.4	A	4.4	A	0.9	A	4.4	A		0.6	A	3.2	A	2.6	A	3.5	A
At4g25510	NM_118683	254071_at	0.2	A	2.2	A	0.1	A	0.3	A		2.4	A	2.3	P	2.6	A	3.5	A
At3g53510	NM_115211	251944_at	12.2	A	134	P	93.2	P	85	P		18	P	88.7	P	100.5	P	84.7	P
At2g43840	NM_129946	260563_at	2.5	A	27.2	A	10.8	A	27.4	A		22.8	M	22.8	A	26.1	A	13.2	A
At1g02580	NM_100139	260908_at	1.4	A	15.2	A	0.9	A	12.3	A		1.3	A	2.6	A	1.7	A	1.5	A
At5g43980	NM_123765	249068_at	1.4	A	15.2	A	30.1	P	25	P		18.5	P	23.2	P	21.1	P	18.1	P
At5g57550	NM_125136	247866_at	1.2	A	13	P	16.7	P	8.3	A		11.3	P	7.7	A	13.3	P	5.4	A
At3g28580	NM_113778	256989_at	1.4	A	15.1	P	27.7	P	7.5	A		22.3	P	5.8	M	8.9	P	6.3	P
At3g22435	NM_113142	258458_at	0.9	A	9.7	M	12.9	P	7.4	M		18	P	19.6	P	17.5	P	17.1	P
At4g22870	NM_118416	254283_s_at	11.6	A	124.9	P	241.7	P	119.9	P		40.8	P	56.2	P	80.9	P	124.7	P
At3g24340	NM_113341	257167_at	0.4	A	4.3	A	0.6	A	0.8	A		6.8	P	7.8	P	6.6	P	6.8	P
At4g03750	NM_116613	255399_at	0.7	A	7.5	A	1.1	A	0.1	A		4.4	A	0.5	A	4.9	A	5.1	A
At3g48650	NM_114724	252346_at	0.3	A	3.2	A	0.4	A	6	A		10	P	5.1	A	2.4	A	3.3	A
At1g45070	--	257344_s_at	0.7	A	7.4	A	1.2	A	3.2	A		1.6	A	8.1	A	0.9	A	4.9	A
At5g04120	NM_120494	245689_at	69.6	P	735.6	P	561.8	P	389.4	P		489.6	P	786.5	P	651.2	P	317.3	P
At3g42460	NM_114113	252811_at	1.1	A	11.6	A	1.4	A	10.3	A		2.6	A	6.3	A	7	A	3.2	A
At3g13270	NM_112172	257551_at	1.1	A	11.6	A	0.6	A	0.5	A		0.7	A	0.4	A	0.9	A	1	A
At3g62380	NM_116103	251236_at	1.4	A	14.7	A	0.9	A	6.1	A		2.7	A	6.9	A	4.6	A	4.5	A
At1g51090	NM_103987	245749_at	0.6	A	6.3	A	10.9	A	2.3	A		4.4	A	9.7	P	8.4	P	8.3	P
At1g36670	NM_103339	256498_at	0.2	A	2.1	A	0.3	A	3.2	A		1.8	A	2.2	A	0.9	A	3.7	A
At2g17950	NM_127349	265821_at	0.6	A	6.3	A	4.2	A	3.3	A		5.1	A	0.3	A	0.9	A	4.7	A
At5g20770	NM_122084	245995_at	1.5	A	15.7	A	1.5	A	6.1	A		4.1	A	7.9	A	6.3	A	6.1	A
At3g47950	NM_114664	252395_at	4.8	A	50.2	P	48.2	P	53.5	P		23.8	P	28.3	P	27.3	P	31.4	P
At5g62770	NM_125672	247448_at	2.5	A	26	A	16.7	P	20.1	A		27.6	P	26.3	P	24.2	P	19.9	P
At3g15170	NM_112380	256857_at	0.5	A	5.2	A	2	A	1.3	A		2.2	A	4.7	A	2.1	A	3.7	A
At3g49450	NM_114805	252258_at	0.6	A	6.2	A	1.1	A	0.7	A		2.5	A	3.5	A	3	A	1.3	A
At2g20616	NM_127624	265421_s_at	0.6	A	6.2	A	1.1	A	0.6	A		1.2	A	3.6	A	3.4	P	0.7	A
At4g09860	NM_117054	255024_at	0.3	A	3.1	A	0.4	A	0.3	A		3.2	A	0.4	A	2	A	2	A
At2g29490	NM_128503	266290_at	20	P	206.2	P	197.5	P	205.8	P		37.8	P	148	P	137.5	P	187.2	P
At3g49820	NM_114842	252251_at	1.3	A	13.3	P	4.4	A	9.1	A		7.2	P	13.6	P	12.8	P	9.3	P
At1g62530	NM_104932	265112_at	0.9	A	9.2	A	1.1	A	1.2	A		0.7	A	8.9	A	1.1	A	5.5	A
At5g13620	NM_121365	250242_at	0.9	A	9.2	A	1.4	A	4.3	A		3.2	A	3.2	A	4.4	A	1.8	A
At1g24140	NM_102260	264866_at	1	A	10.2	A	1.5	A	0.9	A		11.5	A	14.2	A	12.4	A	4.9	A
At4g26250	NM_118758	254000_at	0.5	A	5.1	A	0.5	A	0.3	A		0.6	A	4.5	A	0.8	A	3.8	A
At1g76770	NM_106327	259869_at	0.5	A	5.1	A	0.7	A	0.3	A		1.9	P	3.2	P	4.3	P	2.4	P
At3g47090	NM_114576	252450_s_at	0.6	A	6.1	A	0.8	A	0.7	A		5.2	A	2.3	A	2.3	A	2.8	A
At5g05490	NM_120631	250782_at	0.9	A	9.1	A	0.5	A	1.9	A		2.6	A	0.6	A	3	A	3.9	A
At4g38080	NM_119969	253024_at	154.4	P	1557.9	P	1591.3	P	1287.7	P		99.6	P	532.8	P	611.9	P	703.5	P
At5g07200	NM_120802	250611_at	1.7	A	17	A	4.6	A	4	A		7.7	A	6	A	4.8	A	8.9	A
At5g66620	NM_126060	247104_at	0.9	A	9	A	10.7	A	12	A		7.5	P	16.3	P	17.3	P	14.7	P
At5g64800	NM_125876	247254_at	0.4	A	4	A	0.9	A	3.8	A		1.8	A	5.8	A	3.4	P	4.2	P
At1g43740	NM_103500	260811_s_at	0.4	A	4	A	0.6	A	1.8	A		1.4	A	1.1	A	3.3	A	2.5	A
At2g19840	NM_127542	266681_at	0.3	A	3	A	0.7	A	2.6	A		0.7	A	0.2	A	0.5	A	3.1	A
At1g21430	NM_101994	260901_at	0.3	A	3	A	1.7	A	0.3	A		2.8	A	0.9	A	3.7	A	5.2	A
At2g36610	NM_129216	265209_at	0.1	A	1	A	0.1	A	0.4	A		0.4	A	0.4	A	1.6	A	0.2	A
At4g29230	NM_119067	253710_at	4.2	A	41.9	P	36.7	P	34.6	A		9.8	A	12.1	A	15.8	A	16.6	A
At3g28210	NM_113740	256576_at	12.2	A	120.8	P	133.6	P	49.5	P		37	P	66.4	P	106.5	P	59.1	P
At5g66400	NM_126038	247095_at	1	A	9.9	A	9.4	A	6.9	A		13.9	M	12.9	A	10.3	A	14.9	A
At4g01530	NM_116383	255584_at	0.9	A	8.9	A	1.6	A	4	A		4.7	A	5.5	A	3.8	M	3.6	A
At5g17970	NM_121802	250069_at	0.7	A	6.9	A	5.8	A	0.9	A		0.9	A	2.5	A	6.8	A	7.2	A
At4g23990	NM_118531	254185_at	33.6	A	329.5	P	288.1	P	89.9	P		24.2	A	151.3	P	134.8	P	50	P
At4g26560	NM_118790	253968_at	1	A	9.8	A	6.1	A	5.8	A		8.3	A	10.7	A	7.6	P	12.9	P
At3g02970	NM_111167	258605_at	0.5	A	4.9	A	3.4	A	5	A		5	A	6.3	P	3.3	A	2	A
At1g43260	NM_103475	264412_at	0.4	A	3.9	A	0.5	A	0.2	A		4.9	A	4.8	A	0.6	A	3.4	A
At5g38195	NM_123180	249556_at	0.4	A	3.9	A	1.5	A	3.9	A		3.6	A	1	A	0.6	A	1.7	A
At5g35580	NM_122949	249705_at	3.8	A	37	P	46.5	P	20.9	M		16.5	P	42.2	P	45.9	P	20.7	P
At3g11480	NM_111981	259286_at	1	A	9.7	A	3.4	A	1.1	A		0.4	A	1	A	4.8	A	2.5	A
At4g14840	NM_117570	245581_at	1	A	9.7	A	1.1	A	9.1	A		13.9	A	17.1	P	11.7	P	16.6	M
At3g05860	NM_111460	258734_at	1.3	A	12.6	A	12.9	A	1	A		5.4	A	4.4	A	5.6	A	0.9	A
At2g23540	NM_127918	267121_at	92.6	P	896.8	P	778.2	P	774.9	P		81.8	P	312.3	P	375.8	P	528.7	P
At5g58860	NM_125276	247765_at	49.3	P	476.6	P	540.9	P	402.6	P		60.6	P	146.8	P	217.8	P	345.5	P
At5g49260	NM_124303	248651_at	0.9	A	8.7	A	3.3	A	6	A		3.9	A	8.7	A	3.9	A	6.9	A
At4g15040	NM_117591	245589_at	0.6	A	5.8	A	1.9	A	0.6	A		1	A	4.1	A	4.4	A	1.1	A
At5g12420	NM_121280	245181_at	38.3	P	369	P	390	P	321.5	P		49.5	P	240.8	P	274.3	P	268.8	P
At2g45500	NM_130112	267499_at	0.8	A	7.7	A	16.8	A	2.6	A		30.9	P	28.6	P	29.4	P	22.7	P
At4g33970	NM_119558	253318_at	1	A	9.6	A	0.7	A	1.4	A		4.2	A	8	A	4.2	A	4.1	A
At3g50400	NM_114900	252209_at	12.2	A	116.9	P	125.5	P	124	P		17.7	P	64.2	P	79.4	P	66.8	P
At2g23700	NM_127933	267284_at	3.7	A	35.3	A	51.7	P	35.4	A		32.8	P	53.2	P	55	P	38	P
At2g25490	NM_128106	265633_at	20.6	P	195.9	P	445.7	P	288.1	P		385.7	P	476.2	P	476.8	P	394.1	P
At4g18650	NM_117981	254634_at	1.2	A	11.4	A	10.8	A	1.6	A		3.9	A	6.7	A	4.4	A	4.3	A
At5g67180	NM_126118	247041_at	0.6	A	5.7	A	5.5	A	1.7	A		3.6	P	5.8	P	6.6	P	6	P
At3g52270	NM_115087	256701_at	0.6	A	5.7	A	0.6	A	1.6	A		1.2	A	1.8	A	0.7	A	0.8	A
At5g53770	NM_124756	248231_at	2.6	A	24.7	A	27.2	P	36.3	M		37	A	31.1	A	33.8	P	51.3	P
At4g29780	NM_119124	253643_at	8.1	A	76.7	P	57	P	30.4	P		31.3	P	32.4	P	36.3	P	31.5	P
At3g18670	NM_112753	257806_at	1.5	A	14.2	A	9	A	2.2	A		9.5	A	9.5	A	13	A	11	A
At1g33280	NM_103057	256535_at	1.3	A	12.3	A	0.6	A	7.2	A		15.4	P	17.5	P	13.4	P	11.1	M
At2g47200	NM_130288	260582_at	29.5	P	279.1	P	249	P	239.5	P		20.2	P	56.6	P	69.3	P	104.1	P
At4g33960	NM_119557	253317_at	30.2	P	283.9	P	136.7	P	55.8	P		49.8	P	386.8	P	185.9	P	95.6	P
At1g26680	NM_102431	261260_at	1	A	9.4	A	12.5	A	12.2	A		0.5	A	2	A	0.5	A	2.3	A
At5g46795	NM_124050	248872_at	0.5	A	4.7	A	0.5	A	0.5	A		2.4	A	3.8	A	2.6	A	0.6	A
At4g37990	NM_119960	252984_at	4.7	A	44.1	P	50.8	P	26.3	P		32.3	P	37	P	26.3	P	31.9	P
At3g50610	NM_114921	252163_at	3.7	A	34.7	P	57.5	P	18.5	P		6.1	A	8	P	10.7	P	8.6	P
At2g43670	NM_129929	260611_at	19.6	P	183.6	P	151	P	170.1	P		10.2	P	48	P	65.1	P	72.3	P
At2g18920	NM_127449	266936_at	0.6	A	5.6	A	0.9	A	4.1	A		1.7	A	5.1	A	2.9	A	1.9	A
At4g15250	NM_117613	245542_at	2.3	A	21.4	A	1.7	A	5.6	A		7.2	A	10.3	A	11.5	A	5.4	A
At1g50080	NM_103895	261630_at	0.7	A	6.5	A	0.6	A	0.9	A		6.2	A	5	A	7.9	A	6.5	A
At3g43020	NM_114170	252783_at	0.7	A	6.5	P	1.7	A	0.2	A		0.5	A	0.9	A	2.2	A	4.1	A
At3g10320	NM_111867	259150_at	4.6	A	42.7	P	55.9	P	29.4	P		29.5	P	30	P	43.8	P	26.8	P
At3g42730	NM_114141	252760_x_at	0.8	A	7.4	A	3.6	A	6.6	A		3.6	A	12.4	A	3.8	A	5	A
At2g45940	NM_130157	257364_at	0.4	A	3.7	A	0.9	A	2.6	A		8	A	3.9	A	5.4	A	6.9	A
At1g71690	NM_105823	261533_at	1.2	A	11.1	A	2.9	A	9.4	A		10.7	A	3.4	A	7.6	A	14.6	A
At5g64190	NM_125815	247324_at	0.9	A	8.3	A	11.1	A	5.9	A		9.4	A	13.6	M	10.3	P	10.2	A
At3g46680	NM_114535	252477_at	0.9	A	8.3	A	1.8	A	0.6	A		3.7	A	5.5	A	4.7	A	2	A
At1g12480	NM_101120	259514_at	2.5	A	22.9	M	13.8	A	11.5	P		17.7	P	23.7	P	18.1	P	21.6	P
At1g42680	NM_103449	256475_s_at	0.7	A	6.4	A	6.8	A	3	A		3.7	A	6.2	A	3.1	A	4.8	A
At1g21970	NM_102046	260854_at	0.7	A	6.4	A	1.7	A	1.1	A		1.6	A	2.7	A	2.2	A	0.7	A
At1g35230	NM_103221	259550_at	1.7	A	15.5	A	26.5	A	17.5	A		56.7	P	9	A	11.6	A	18.2	A
At3g44540	NM_114322	252638_at	41.1	P	370	P	331.7	P	290.1	P		37.5	P	130.4	P	170.4	P	129.3	P
At3g57840	NM_115646	251606_at	0.6	A	5.4	A	0.5	A	4.1	A		4.3	A	4.5	A	3.5	A	4.6	P
At1g31040	NM_102842	265158_at	0.8	A	7.2	A	1.3	A	3.1	A		7.9	P	7.1	A	4.5	A	3.8	A
At1g16420	NM_101508	262731_at	1.1	A	9.9	A	1.3	A	3.3	A		5.1	P	5.6	A	5.2	A	5.4	P
At3g45220	NM_114391	252614_at	0.4	A	3.6	A	3.4	A	2.5	A		6.3	A	6.4	A	3.1	A	3.8	A
At4g21640	NM_118284	254395_at	0.1	A	0.9	A	0.2	A	0.2	A		0.7	A	2.2	A	0.7	A	0.4	A
At2g06310	NM_126636	263801_at	0.2	A	1.8	A	0.6	A	0.3	A		1.2	A	0.4	A	0.1	A	1.9	A
At1g68620	NM_105534	262229_at	9	A	80.4	P	91.6	P	22.1	M		21.5	P	60.2	P	39.9	P	19.9	P
At5g24730	--	246961_at	1.5	A	13.4	P	31.2	P	23.5	P		29.3	P	42.6	P	44.8	P	40.1	P
At5g48200	NM_124195	248742_at	1.1	A	9.8	A	1.1	A	3.5	A		2	A	7.9	A	1.2	A	2.8	A
At5g12280	NM_121266	245205_at	2.1	A	18.7	A	1.9	A	9.6	A		12.3	A	19	A	13.8	A	12.4	A
At4g26460	NM_118779	253962_at	0.9	A	8	P	0.9	A	3.4	A		1.9	A	4.1	P	1.9	A	4	A
At5g01380	NM_120216	251114_at	0.8	A	7.1	A	13.9	A	5.1	A		1.9	A	4.9	A	8.6	A	6	A
At1g74010	NM_106060	260386_at	3.6	A	31.8	P	42.4	P	47.8	P		33.8	P	36.4	P	33.2	P	33.8	P
At1g62940	NM_104972	261096_at	0.6	A	5.3	A	0.6	A	0.9	A		5.9	A	1.6	A	2.3	A	1.4	A
At5g11210	NM_121159	250415_at	1.7	A	15	A	18.6	A	1.7	A		8.2	A	3.1	A	6.1	A	2.3	A
At5g13790	NM_121382	250258_at	2.2	A	19.4	A	14.7	A	10.8	A		10.2	P	5.4	A	10.8	P	8.1	A
At1g05560	NM_100435	263184_at	29.7	P	261.5	P	211.6	P	224.1	P		78.4	P	159.7	P	176.4	P	290.9	P
At5g07130	NM_120795	250674_at	21.5	A	188.7	P	147.3	P	141.3	P		21.5	P	107.6	P	121.3	P	86.7	P
At1g35210	NM_103219	245755_at	1.3	A	11.4	P	7.6	A	7.3	A		10.2	P	10.3	P	7	A	5.7	A
At3g25450	NM_113441	257936_at	0.4	A	3.5	A	0.5	A	0.5	A		0.4	A	1.7	A	4	A	2.4	A
At5g41380	NM_123503	249300_at	3.4	A	29.7	P	13.9	A	35	P		17.1	A	27.1	P	22.7	P	13.1	A
At5g20410	NM_122048	246075_at	2.9	A	25.3	P	22.7	P	9.8	P		16.8	P	22.4	P	14.5	P	12.1	P
At3g42590	NM_114126	252818_at	0.7	A	6.1	A	0.4	A	1	A		1	A	1.1	A	0.6	A	0.6	A
At1g31490	NM_102888	256492_at	1.7	A	14.8	A	2.8	A	7.5	A		8.1	A	15.9	A	16.5	A	24.6	A
At5g42800	NM_123645	249215_at	20.9	M	181.7	P	309.9	P	257.2	P		31.6	P	103.7	P	90.8	P	127.9	P
At3g24280	NM_113334	257161_at	0.3	A	2.6	A	2.2	A	2	A		1.2	A	0.5	A	2.1	A	0.5	A
At2g38905	NM_129448	266143_at	1.1	A	9.5	A	7.3	A	9.2	A		5.5	P	10.6	P	6.9	P	10.7	M
At3g62440	NM_116109	251239_at	1.1	A	9.5	A	1.2	A	3.2	A		4.6	A	4.1	A	4.6	A	1.6	A
At5g11930	NM_121231	250344_at	14	A	120.7	P	135.2	P	151.9	P		47.6	P	72.4	P	75.6	P	59.4	P
At4g13420	NM_117416	254743_at	8	A	68.9	P	122.9	P	49.6	P		10.4	P	22.6	P	36.4	P	21.7	P
At5g13900	NM_121393	250230_at	20	A	172.1	P	144.7	P	110.1	P		18.9	P	103.7	P	131.3	P	70.7	P
At1g59790	NM_104672	262893_at	1	A	8.6	A	1.4	A	1.4	A		5.4	P	5.2	P	10	P	9.2	P
At5g59630	NM_125355	247680_s_at	0.5	A	4.3	A	11.6	A	1.3	A		6.8	A	7.3	A	7.1	A	8.1	A
At1g28520	NM_102620	261467_at	3.1	A	26.6	P	50.5	P	31.9	P		28	P	33	P	40.7	P	24.7	P
At3g32060	NM_114029	256693_at	0.9	A	7.7	A	1.8	A	2.6	A		1.9	A	1.8	A	3.2	A	5.3	A
At4g04550	NM_116693	255311_at	0.9	A	7.7	A	11.7	A	1.2	A		3.9	A	6.7	A	4.7	A	7.8	A
At2g34850	NM_129038	267429_at	2.1	A	17.9	A	17.8	A	11.5	A		11.4	A	15.7	A	17.3	A	13.6	A
At2g16890	NM_088759	266532_at	4.1	A	34.9	P	57.4	P	19.8	P		17.3	P	21.4	P	34.6	P	22.1	P
At1g20180	NM_101871	261243_at	0.2	A	1.7	A	0.3	A	2.5	A		1.9	A	6.3	M	4.7	A	4.5	A
At4g09930	NM_117061	255001_at	0.4	A	3.4	A	0.7	A	0.8	A		1.5	A	5.7	A	2.9	A	2.1	A
At3g42310	NM_114098	252798_at	0.4	A	3.4	A	0.3	A	0.4	A		0.7	A	0.2	A	2.3	A	0.6	A
At4g22420	NM_118368	254309_s_at	0.2	A	1.7	A	0.5	A	1.1	A		0.7	A	1	A	1.1	A	0.7	A
At4g04110	NM_116649	255371_at	0.8	A	6.8	A	7	A	2.1	A		6.5	P	4.5	P	6.1	A	2.8	A
At3g09290	NM_111763	259028_at	1.8	A	15.2	A	7.6	A	14.2	A		12.2	A	15	A	19.4	A	15	A
matR	--	244926_s_at	0.9	A	7.6	A	53.9	P	37.9	P		26.4	P	32	P	43.3	P	31.1	P
At5g49700	NM_124348	248564_at	1.9	A	16	A	40.5	P	28.9	A		38.2	P	31.7	P	49.4	P	30.2	P
At2g38830	NM_129440	263262_at	0.5	A	4.2	A	0.6	A	0.1	A		1.8	A	3.2	A	3.1	M	0.3	A
At5g01560	NM_120234	251097_at	1	A	8.4	A	1.8	A	9.7	A		6.3	A	11.3	A	13.4	A	11.4	A
At2g22760	NM_127841	266455_at	0.8	A	6.7	A	1.6	A	2.1	A		9.8	A	11.6	A	3.5	A	8.3	A
At2g11690	NM_126864	263388_at	0.8	A	6.7	A	1.3	A	2	A		0.6	A	1.9	A	3.5	A	1.1	A
At1g76970	NM_106348	264951_at	4.6	A	38.5	P	58.6	P	26.1	P		41.9	P	41.6	P	53.8	P	39.4	P
At5g39100	NM_123272	249495_at	2.2	A	18.4	P	9.4	A	13.3	P		5.5	A	11.2	P	15	P	11.2	P
At5g66750	NM_126073	247056_at	1.4	A	11.7	P	23.2	P	22.9	P		43.2	P	30.8	P	32.7	P	47.1	P
At3g27450	NM_113660	257738_at	0.9	A	7.5	A	4.7	A	9.5	A		4.4	A	6.8	P	5.6	A	5.7	A
At3g54520	NM_115309	251871_at	0.6	A	5	A	5.7	A	16.8	P		0.4	A	1.4	A	0.4	A	7	A
At4g13960	NM_117470	245652_at	0.6	A	5	A	2.3	A	1.3	A		1.7	A	1.9	A	4.1	P	2.2	A
At1g56030	NM_104481	262087_at	0.6	A	5	A	0.9	A	2.2	A		4	A	0.2	A	3.6	A	0.4	A
At5g60760	NM_125469	247582_at	1.4	A	11.6	A	1.8	A	15.5	A		8.7	A	16.9	A	21.6	P	21.7	P
At4g37840	NM_119945	253069_at	0.7	A	5.8	A	0.8	A	0.8	A		0.8	A	0.8	A	1	A	0.5	A
At5g55020	NM_124884	248116_at	0.7	A	5.8	A	1.6	A	1.5	A		7	A	4	A	5.2	A	8.7	A
At3g47050	NM_114572	252448_at	2	A	16.5	A	12.4	A	10.2	A		15.1	A	12	A	13	A	12.6	A
At2g29040	NM_128461	266773_at	0.4	A	3.3	A	3.3	A	1	A		3.2	A	4.8	A	3.2	A	4.5	A
At3g21720	NM_113067	257947_at	1.3	A	10.7	A	4.5	A	3	A		3.8	A	6.8	A	18.6	P	13	A
At4g36830	NM_119847	246235_at	2.5	A	20.5	P	48.6	P	18.9	P		17.8	P	33.1	P	30.9	P	30.6	P
At3g17950	NM_112676	258213_at	2.3	A	18.8	A	18.8	A	19.7	A		31.7	P	35.7	P	37.1	P	38.5	P
At4g21340	NM_118254	254404_at	2.9	A	23.7	A	32.7	A	15.3	A		9.7	A	14.7	A	21.6	A	14.3	A
At5g07150	NM_120797	250640_at	1.4	A	11.4	A	4.4	A	3.9	A		7.9	A	10.2	A	8.3	A	10.1	A
At5g45640	NM_123932	248960_at	0.8	A	6.5	A	12.9	A	10	A		1.5	A	7.6	A	5	A	7	A
At1g37000	NM_103355	261289_at	0.9	A	7.3	A	1.1	A	0.8	A		5	A	7.4	A	8.5	A	4.9	A
At3g29720	NM_113894	257281_s_at	1.9	A	15.4	A	16.5	P	14.9	P		7.6	A	15.9	P	14.6	P	11.9	P
At1g49530	NM_103841	262391_at	2.1	A	17	A	8.7	A	2.7	A		11.7	A	15.1	A	14.8	A	9.6	A
At2g30140	NM_128569	267300_at	67.2	P	543.4	P	457.3	P	249.1	P		278.3	P	241.9	P	283.9	P	281.8	P
At1g24110	NM_102257	264863_at	1.9	A	15.3	A	8.2	A	6.3	A		7.7	A	10.1	A	6.6	A	11	A
At4g39560	NM_120116	252902_at	3	A	24.1	A	25.5	M	25.6	A		16.2	A	16.8	A	24.4	A	27.1	A
At4g34135	NM_119575	253268_s_at	95	P	762.7	P	589.2	P	508.2	P		143.4	P	331.5	P	382.7	P	456.8	P
At1g04180	NM_100299	264323_at	2	A	16	A	6.8	A	14.1	A		6.6	A	20.5	A	15.6	A	11.5	A
At2g02630	NM_126318	267215_at	2.4	A	19.2	A	77.2	P	21.8	A		12.9	A	15.2	A	41.1	P	12.5	A
At1g54923	NM_104364	256347_at	0.5	A	4	A	0.3	A	2	A		0.8	A	3.5	A	2.4	A	0.7	A
At3g28810	NM_113802	256580_s_at	0.4	A	3.2	A	0.1	A	0.1	A		3.5	A	4	A	2.1	A	0.9	A
At3g11150	NM_111951	256436_at	2.5	A	20	A	16.8	A	21.9	A		30.7	A	15.1	A	21	A	24.6	A
At1g48390	NM_103735	262241_at	0.6	A	4.8	A	1.5	A	0.3	A		1.8	A	2.3	A	0.5	A	0.8	A
At2g14270	NM_126995	265598_at	0.2	A	1.6	A	0.3	A	0.3	A		0.1	A	0.3	A	1.1	A	0.4	A
At3g45250	NM_114394	252620_at	0.1	A	0.8	A	0.3	A	0	A		0.6	A	1	A	1.4	A	0.1	A
At1g77340	NM_106383	246414_at	0.1	A	0.8	A	0.3	A	0.2	A		0.8	A	0.7	A	1.2	A	2.5	A
At3g30845	NM_113990	256610_at	0.1	A	0.8	A	0.1	A	0.1	A		0.1	A	0.1	A	0	A	0	A
At4g30970	NM_119245	253604_at	0.1	A	0.8	A	0.2	A	0.2	A		0.2	A	0.1	A	0.3	A	0.2	A
At1g64590	NM_105134	261956_at	176.2	P	1401.5	P	1173.1	P	607.2	P		536.3	P	1128.8	P	817.5	P	577.1	P
At2g28690	NM_128430	263436_at	1.9	A	15.1	A	19.7	P	9	P		9.8	A	13.4	A	12.4	P	16.3	A
At4g22430	NM_118369	254310_at	1.5	A	11.9	A	8.7	A	0.9	A		8.1	A	12.2	P	10.6	A	10.8	A
At3g04000	NM_111271	258815_at	54.4	P	431.3	P	330.5	P	438.6	P		62.7	P	172.4	P	229.9	P	234.5	P
At4g25010	NM_118633	254090_at	17.4	A	137.8	P	111	P	82.9	P		26.1	P	67.3	P	57.4	P	29.6	M
At4g36590	NM_119822	246224_at	0.9	A	7.1	A	1.1	A	0.7	A		8.3	A	10.9	A	10.1	A	8.8	A
At1g66690	NM_105340	256376_s_at	11.7	A	92.2	P	29.4	P	10.1	A		5.1	P	9.8	A	18.3	P	8.7	P
At5g09470	NM_120984	245882_at	1.6	A	12.6	A	19.5	A	1.8	A		1.6	A	12.7	A	10.3	A	6	A
At4g20770	NM_118195	254486_at	0.7	A	5.5	A	0.7	A	0.6	A		1.4	A	1.6	A	1.1	A	1.9	A
At4g24250	NM_118558	254168_at	1.9	A	14.9	A	14.1	A	13.2	A		8.2	M	13	P	7.9	P	16.9	A
At4g09300	NM_116998	255086_at	0.6	A	4.7	A	6.3	A	4.9	A		2.9	A	6.4	A	4.1	A	6.9	A
At1g43886	NM_103515	260866_at	0.6	A	4.7	A	4.9	A	7.6	A		3	A	5.2	A	6.7	A	2	A
At1g31080	NM_102847	263697_at	0.6	A	4.7	A	1.3	A	2.5	A		1.9	A	0.7	A	0.7	A	4.8	A
At1g49780	NM_103865	261597_at	1.6	A	12.5	A	20.2	P	19.3	P		20.6	P	25.8	P	27.6	P	17.3	P
At5g37690	NM_123128	249576_at	87.1	P	680	P	600.5	P	689.3	P		63.2	P	176.7	P	241.7	P	324.5	P
At1g58330	NM_104613	256023_at	1	A	7.8	A	1.1	A	1.4	A		1.1	A	9	A	6.1	A	4.8	A
At1g55430	NM_104419	265124_at	0.9	A	7	A	11.6	A	0.8	A		12.8	A	11.9	A	26.2	P	6.7	A
At4g08400	NM_116909	255139_s_at	1.2	A	9.3	A	1.3	A	7.2	A		9	A	10.7	A	9.8	A	11.7	A
At2g07330	NM_126702	265775_at	1.2	A	9.3	A	2.3	A	6.1	A		3.9	A	2.8	A	3.5	A	2.9	A
At5g46540	NM_124024	248849_at	0.4	A	3.1	A	0.5	A	3.7	A		3	A	4.7	A	1.6	A	5.2	A
At1g29780	NM_102718	255998_at	0.8	A	6.2	A	1	A	1.9	A		5	A	4.9	P	4.4	A	8	A
At5g49350	NM_124312	248621_at	10.1	A	78.2	P	85.4	P	79.9	P		11.3	A	16.3	P	27.8	P	41.6	P
At1g54470	NM_104325	263008_at	0.7	A	5.4	A	0.3	A	1	A		0.9	A	2.9	A	3.1	A	2.2	A
At1g77450	NM_106394	259705_at	19.2	A	148	P	132.2	P	61.6	P		53.3	P	99.7	P	111.2	P	76.4	P
At1g33220	NM_103050	261565_at	1	A	7.7	A	1	A	5	A		5.8	A	3.7	A	8.6	A	6.7	A
At5g49320	NM_124309	248620_at	3	A	23.1	A	18.3	A	39.9	A		15.3	M	22	M	21.4	P	28.8	P
At1g61120	NM_104793	264886_at	2.9	A	22.3	A	19.7	A	0.9	A		14.4	A	21.4	A	12.6	A	7.1	A
At5g36000	NM_122991	249680_s_at	1.6	A	12.3	P	0.6	A	10.6	P		4.3	P	7.6	P	7.2	P	7.6	P
At1g18350	NM_101693	261662_at	1.6	A	12.3	A	9.2	A	8.8	A		8	A	9.2	A	12.4	A	13.5	A
At5g37170	NM_123076	249632_at	3.1	A	23.8	A	6.1	A	14	A		10.4	A	12.8	A	11.4	A	14.7	A
At1g43730	NM_103499	260809_at	0.9	A	6.9	A	1.5	A	1.6	A		3.9	A	8.1	A	5	A	8.8	A
At4g08490	NM_116918	255122_at	0.3	A	2.3	A	0.3	A	4.4	A		1.5	A	2.3	P	0.2	A	2.4	A
At3g50990	NM_114959	252138_at	0.3	A	2.3	A	1.5	A	1.7	A		5	A	5.1	A	3.3	A	3.1	A
At5g12910	NM_121294	250266_at	0.8	A	6.1	A	3.9	A	1.7	A		6.7	P	7	A	5.7	A	6.4	A
At4g19770	NM_118097	254540_s_at	0.5	A	3.8	A	0.6	A	0.8	A		1.1	A	3.4	A	3.3	A	1.5	A
At4g20390	NM_118158	254474_at	91.7	P	688.2	P	665.6	P	664.4	P		43.7	P	259.2	P	314.4	P	437.2	P
At5g37730	NM_123132	249578_at	1.4	A	10.5	A	6.3	A	5.8	A		2.8	A	3.6	A	3.5	A	3.8	A
At1g23420	NM_102191	262989_at	1.8	A	13.5	A	2.3	A	4	A		9.3	A	15.7	A	13.4	A	10.9	A
At3g29260	NM_113850	257775_at	1.2	A	9	A	6.7	A	6.7	A		8.1	A	8.9	A	3.9	A	12.4	A
At5g56470	NM_125030	248018_at	0.6	A	4.5	A	0.7	A	0.4	A		0.4	A	5.8	A	5.7	A	1.6	A
At1g56360	NM_104516	259635_at	0.8	A	6	A	0.9	A	0.5	A		9	A	10.5	A	7.4	A	8	A
At2g30420	NM_128595	267495_at	0.6	A	4.5	A	0.8	A	0.6	A		3.4	A	5.6	P	5.1	A	0.8	A
At5g47260	NM_124097	248836_at	1.4	A	10.4	A	12.1	A	1.8	A		6.7	A	8	A	6.6	A	11.2	A
At2g11270	NM_126849	265975_at	0.5	A	3.7	A	0.3	A	4.2	A		3.5	A	6.5	A	5.8	P	5.8	A
At2g11090	NM_126833	265397_at	0.5	A	3.7	A	0.9	A	2.8	A		0.5	A	2.6	A	2.1	A	2.7	A
At1g68460	NM_105517	260240_at	1	A	7.4	A	0.9	A	2.6	A		3.5	A	3	A	3.1	A	4.4	A
At1g02250	NM_100105	264149_at	1	A	7.4	A	2.4	A	4.2	A		5.9	A	6.8	A	5.1	A	8.1	A
At4g15460	NM_117635	245559_at	1.5	A	11.1	A	8.3	A	7	A		8.8	A	6.3	A	1	A	4.9	A
At5g06860	NM_120769	250670_at	14.9	A	110.1	P	140.5	P	77.7	P		47.9	P	81.3	P	90.9	P	117.8	P
At5g27020	NM_122584	246795_at	0.8	A	5.9	A	0.7	A	0.7	A		4.4	A	5.1	A	2.5	A	6.4	P
At1g54540	NM_104332	263005_at	9.1	A	67	P	87.9	P	53.9	P		27.7	P	67.2	P	80.4	P	43.8	P
At1g29195	NM_102660	260841_at	7.4	A	54.4	P	78.9	P	65.8	P		35.1	P	34.7	P	59.1	P	35.7	P
At5g35340	NM_122925	246605_at	0.6	A	4.4	A	1	A	0.5	A		0.5	A	1.3	A	0.5	A	0.4	A
At4g07550	NM_116828	255206_at	0.3	A	2.2	A	0.3	A	0.3	A		0.4	A	0.5	A	4.2	A	3.5	A
At4g00970	NM_116325	255654_at	0.3	A	2.2	A	0.2	A	0.2	A		3.4	A	0.3	A	4.9	P	5.6	P
At3g62500	NM_116115	251214_at	1.3	A	9.5	A	2.8	A	2.6	A		5	A	2.3	A	7.2	A	9.6	A
At3g08820	NM_111716	258991_at	1	A	7.3	A	1.7	A	1.6	A		12.9	A	7.3	A	10.4	A	14.9	A
At2g31955	NM_128755	265696_at	0.7	A	5.1	A	1.1	A	6.5	A		4.7	A	8.1	A	8.4	A	8.5	A
At1g72900	NM_105948	262381_at	13.9	A	101	P	117.1	P	117.5	P		92.2	P	74.3	P	85.5	P	101.9	P
At3g10680	NM_111904	258969_at	0.8	A	5.8	A	1.1	A	5.3	A		10.1	P	9.3	A	8.4	P	9.4	A
At2g46880	NM_130255	266766_at	1.7	A	12.3	A	1.7	A	1.2	A		5	A	8.7	A	5.1	A	7.2	A
At2g16110	--	263086_at	3	A	21.7	A	8.9	A	5.8	A		13.9	P	10.5	P	8.6	A	12.8	P
At2g02010	NM_126262	265221_s_at	1.4	A	10.1	M	7.1	P	9.8	P		8.5	P	13.1	P	17.7	P	11.7	P
At2g28580	NM_128418	257430_at	2.8	A	20.2	A	5.8	A	10.7	A		12.7	A	13.1	A	14	A	14.4	A
At3g54630	NM_115320	251844_at	5.2	A	37.5	P	20.9	P	35.1	P		15.5	P	12.9	A	18.1	P	20.3	P
At1g56410	NM_104519	259631_at	1.9	A	13.7	A	2.8	A	3.5	A		1.4	A	3.2	A	2.8	A	5.1	A
At1g60450	NM_104732	264245_at	1.9	A	13.7	A	20.3	P	24.1	M		57.8	P	44.5	P	24.9	P	22.2	P
At3g49830	NM_114843	252221_at	1.5	A	10.8	A	7.5	A	5.8	A		3.3	A	8.5	A	3.9	A	9.8	A
At5g37910	NM_123150	249594_at	1.1	A	7.9	A	4.2	A	1.7	A		5.2	A	6.2	A	6.5	A	6	A
At5g50800	NM_124458	248467_at	18.3	A	131.4	P	120.2	P	106.9	P		26.9	P	90.6	P	86.5	P	77.5	P
At4g09360	NM_117004	255090_at	1.2	A	8.6	A	1.8	A	0.6	A		3.8	A	7.2	A	6.8	A	8.6	A
At1g78220	NM_106472	260052_at	0.6	A	4.3	A	1	A	1.8	A		2.5	A	3.9	A	3	A	5.1	A
At3g11430	NM_111976	259282_at	18.3	A	131	P	128.4	P	123.3	P		25.9	P	70.3	P	86.5	P	88.7	P
At3g03080	NM_111178	258870_at	2.6	A	18.6	A	17.5	A	4.4	A		12	M	18.2	M	17	M	9.9	P
At5g61820	NM_125576	247488_at	160.1	P	1143.9	P	888.9	P	957	P		244.7	P	674.4	P	699.5	P	656.5	P
At2g03360	NM_126387	265711_at	1.4	A	10	A	9.9	A	1.4	A		4	A	6	A	12.2	A	8.1	A
At1g52900	NM_104168	260204_at	0.7	A	5	A	0.5	A	2.9	A		4.3	A	6.2	A	4.2	P	7.3	M
At4g03400	NM_116578	255403_at	16.5	P	117.7	P	147	P	28.9	P		58.6	P	179.3	P	101.6	P	60	P
At4g26680	NM_118802	253979_at	1.5	A	10.7	A	10.9	A	9.5	A		9.7	A	17.8	A	6.4	A	13.9	A
At1g63210	NM_105000	260084_at	1.5	A	10.7	A	1.2	A	1.1	A		2.7	A	1.4	A	2.1	A	3.2	A
At1g64660	NM_105141	261957_at	41.6	P	296.6	P	191.2	P	48.6	P		58.1	P	167.5	P	136.7	P	55.1	P
At3g45130	NM_114382	252611_at	4.3	A	30.6	P	34.3	P	20.5	P		24.2	P	84.9	P	56	P	22.4	P
At5g06500	NM_120733	250731_at	0.9	A	6.4	A	1.5	A	2.8	A		3.7	A	4.4	A	3.2	A	4.2	A
At5g46490	NM_124019	248851_s_at	2.8	A	19.9	A	17.3	A	8.6	A		21.9	P	17.6	M	17.5	P	14.6	P
At1g12200	NM_101092	261023_at	114.3	P	811.1	P	632.9	P	435.1	P		123.1	P	485.4	P	364	P	199.3	P
At4g17660	NM_117874	245375_at	2.4	A	17	A	9.2	A	13.4	P		10.1	P	8.3	P	5.2	A	5.8	P
At2g24160	NM_127977	265993_at	1.4	A	9.9	A	1.8	A	3	A		12.3	P	8.7	P	9.9	A	7.6	A
At1g50640	NM_103946	261874_at	5.1	A	35.8	A	57.9	P	26.8	A		93.9	P	94.4	P	104.7	P	83	P
At3g03480	NM_111219	259054_at	1.4	A	9.8	A	5.3	A	6.1	A		11.4	P	12.3	A	10.2	A	8.5	A
At5g20340	NM_122041	246118_at	0.3	A	2.1	A	0.7	A	1.9	A		3.6	A	8.3	A	6.5	A	1.9	A
At3g28380	NM_113758	257873_at	0.3	A	2.1	A	0.2	A	0.2	A		3.7	A	1.1	A	0.6	A	2	A
At4g01920	NM_116423	255547_at	1.7	A	11.9	P	15.8	P	11	P		16.4	P	18.9	P	26.1	P	22	P
At5g51610	NM_124540	248414_at	0.5	A	3.5	A	0.4	A	0.2	A		0.5	A	2.8	A	2.3	A	3.3	A
orf275	--	244904_at	2.2	A	15.4	P	66.1	P	33.6	P		23.9	P	13.2	P	34.1	P	24.8	P
At3g06000	NM_111474	258558_at	0.2	A	1.4	A	0.5	A	2.6	A		3.4	A	6.7	P	2	A	4.9	A
At2g19420	NM_127500	267334_at	0.1	A	0.7	A	0.3	A	0.2	A		0.2	A	2.5	A	0.5	A	0.2	A
At2g24930	NM_128051	263523_at	0.2	A	1.4	A	0.1	A	2.6	A		0.9	A	1.4	A	1.6	A	2.3	A
At4g24010	NM_118533	254186_at	2.5	A	17.4	A	10.5	A	15.5	A		6.6	A	12.4	A	9.2	A	11.9	A
At5g59360	NM_125327	247715_at	2.4	A	16.7	A	16.7	A	17.6	A		18.5	A	19.6	A	17.3	A	14.4	A
At3g57540	NM_115614	251644_at	12	A	83.4	P	66.6	P	54	P		20	P	37.4	P	42.8	P	30.5	P
At5g48860	NM_124263	248677_at	0.9	A	6.2	A	1.3	A	0.8	A		3.1	A	3.3	A	3	A	6.7	A
At2g14530	NM_127016	265840_at	2.8	A	19.2	A	16.5	A	15.3	A		30.4	P	30.2	P	32.6	P	34.2	P
At2g06645	NM_126656	265747_s_at	0.7	A	4.8	A	0.8	A	5.7	A		6.5	A	6.2	A	8.5	A	5.1	A
At5g02140	NM_120292	251021_at	0.7	A	4.8	A	1.6	A	11	A		7.1	A	8.1	A	7.4	A	1.2	A
At5g44280	NM_123795	249038_at	2.1	A	14.4	A	18.8	M	21.1	A		19.3	P	19.7	P	13.9	P	23.8	P
At3g15230	NM_112386	257079_at	1.2	A	8.2	A	11	A	11	A		25.9	P	13.4	P	16.3	P	21.7	P
At2g40370	NM_129597	263825_at	15.7	A	107.2	P	129.6	P	116.7	P		19.3	P	52.2	P	62.2	P	61.4	P
At1g32980	NM_103031	261237_at	1.1	A	7.5	A	1.9	A	4.5	A		4.4	A	1	A	1.4	A	3.2	A
At4g27140	NM_118848	253904_at	0.5	A	3.4	A	0.5	A	5.6	A		3.7	A	3.2	A	4.2	A	5.4	A
At5g19610	NM_121966	245958_at	0.5	A	3.4	A	0.6	A	0.6	A		0.6	A	1.3	A	1	A	2.8	A
At4g30300	NM_119176	253611_at	0.5	A	3.4	A	0.4	A	0.2	A		2.1	A	2.8	A	3.2	A	2.6	A
At3g16320	NM_112503	259376_at	3.9	A	26.5	P	17.1	A	23.2	M		14.1	M	19.8	P	16.1	P	16.6	A
At3g43320	NM_114200	252747_at	2.8	A	19	A	7.5	A	10.6	A		13.3	A	12.2	A	15.6	A	9.5	A
At2g45040	NM_130068	266126_at	3.2	A	21.7	A	16.9	A	22	A		13.4	A	24.7	A	21.8	P	13.2	A
At5g24780	NM_122387	245928_s_at	59	P	399.9	P	583.8	P	289.1	P		264.9	P	472.4	P	337.9	P	252.2	P
At4g11000	NM_117170	254948_at	0.9	A	6.1	A	1.8	A	2.7	A		8.9	A	7.4	A	14.2	A	10.1	A
At1g54550	NM_104333	262983_at	1.2	A	8.1	A	4.5	A	5.9	A		1.2	A	3.5	A	5.9	A	4.6	A
At2g31100	NM_128666	266475_at	0.8	A	5.4	A	2	A	3.7	A		2.3	A	4.5	A	3.2	A	6.8	A
At3g30330	NM_113932	256709_at	0.4	A	2.7	A	0.5	A	0.4	A		0.7	A	2.5	A	2.2	A	3.4	A
At1g65630	NM_105236	264631_at	0.4	A	2.7	A	3	A	1.9	A		3.1	A	5.6	P	3.6	A	4.6	M
At2g46310	NM_130194	266606_at	4.3	A	29	A	29.9	A	42.6	M		27	A	36.2	A	39.3	P	35.8	P
At1g10585	NM_100934	263210_at	7.4	A	49.8	P	39.3	P	46	P		21.6	P	21.8	P	29	P	39.9	P
At3g59140	NM_115776	251503_at	47.2	P	317.5	P	178.5	P	206.1	P		64.6	P	82.3	P	110.5	P	111.5	P
At1g71200	NM_105789	259898_at	1.8	A	12.1	M	2.1	A	3.5	A		8.6	A	10.2	A	6	A	10.7	A
At2g25890	NM_128149	266654_at	0.7	A	4.7	A	1.9	A	1.5	A		0.7	A	2	A	5	A	1.2	A
At3g44550	NM_114323	252639_at	13.8	M	92.6	P	109.4	P	78.4	P		16.9	P	57.4	P	64.8	P	49.4	P
At2g48140	NM_130381	262317_at	69.4	P	465.4	P	497.3	P	393.2	P		111.6	P	525.1	P	530.7	P	409.9	P
At5g49290	NM_124306	248653_at	1	A	6.7	A	1.3	A	0.7	A		1.6	A	7.2	A	6.1	A	4.8	A
At4g07380	NM_116810	255192_at	1	A	6.7	A	0.9	A	1.2	A		0.5	A	2.9	A	3.4	A	0.9	A
At5g28920	NM_122776	246717_at	2.3	A	15.4	A	2.8	A	18.1	A		12.6	A	15.2	A	14.1	A	14.2	A
At1g49960	NM_103883	261640_at	27.8	P	185.8	P	177.6	P	206.1	P		17.1	P	51.3	P	67.5	P	90.9	P
At3g20180	NM_112909	257118_at	0.3	A	2	A	0.6	A	0.6	A		0.4	A	0.3	A	0.4	A	0.5	A
At3g24470	NM_113354	256619_at	2	A	13.3	A	12.4	A	5.7	A		13.8	A	10.4	A	13.7	A	17	A
At3g05850	NM_111459	258733_at	1.4	A	9.3	A	32.6	P	21.1	P		29.5	P	35.8	P	30.9	P	34.7	P
At2g10340	NM_126795	263311_at	1.9	A	12.6	A	6.9	A	2.2	A		6.6	A	8.8	A	5.5	A	5.6	A
At3g06360	NM_111511	258914_at	0.8	A	5.3	A	12.2	A	9	M		9.4	A	8.6	M	12.4	P	6	A
At3g61410	NM_116005	251315_at	4.4	A	29.1	P	18.8	A	9.2	A		10.7	A	30.8	P	20.6	P	3.9	A
At2g04050	NM_126444	263402_at	13.8	P	91.2	P	169.6	P	188.5	P		16	P	13.8	P	26.2	P	51.4	P
At5g28470	NM_122730	246136_at	2	A	13.2	A	1	A	12.6	A		8.2	A	13	A	5.6	A	6.6	A
At3g17490	NM_112629	258378_at	1	A	6.6	A	0.5	A	8	P		6.9	A	8.3	P	3.2	A	5.9	P
At5g32590	NM_122838	246102_at	0.5	A	3.3	A	0.4	A	0.6	A		2.2	A	3.5	A	4.2	A	2.6	A
At5g13550	NM_121358	245855_at	69.3	P	456.7	P	314.5	P	119.7	P		90.3	P	318.5	P	237.8	P	97.8	P
At3g21500	NM_113045	258182_at	3.1	A	20.4	A	41.8	P	31.1	A		7.8	A	29.9	P	27.8	P	30.5	P
At1g64800	NM_105154	262917_at	1.8	A	11.8	A	1.1	A	2.4	A		8	P	8.3	P	7.1	P	8.7	P
At1g75280	NM_106183	256454_at	535.6	P	3508.8	P	2819.3	P	1158.3	P		354.7	P	2842.5	P	2871.2	P	853.9	P
At3g22930	NM_113193	256839_at	20.9	A	136.3	P	137.3	P	87.4	P		34.7	P	56.2	P	65.7	P	36.8	P
At3g48920	NM_114751	252340_at	9.6	A	62.4	P	40	P	34.2	P		24	M	54.2	P	62.5	P	29.2	P
At2g14030	NM_126975	265294_at	0.4	A	2.6	A	0.4	A	2.8	A		1.5	A	3.9	A	1.7	A	2.9	A
At3g28470	NM_113767	257904_at	1	A	6.5	A	0.7	A	2.1	A		2	A	3.2	A	2.8	A	6.9	A
At4g04930	NM_116731	255276_at	0.2	A	1.3	A	0.4	A	0.4	A		4.1	A	3.8	A	4.5	A	1.7	A
At2g04760	NM_126506	263641_at	0.2	A	1.3	A	0.3	A	0.3	A		0.4	A	0.8	A	0.5	A	0.2	A
At4g32220	NM_119374	253471_at	1	A	6.5	A	4.4	A	2.7	A		4.8	A	3.6	A	5.6	A	6.1	A
At4g30230	NM_119169	253665_at	1.5	A	9.7	A	4.3	A	1.8	A		5.9	A	1.6	A	1.6	A	1.7	A
At4g25200	NM_118652	254059_at	2	A	12.9	A	13.1	A	39.5	M		8.4	A	6.8	A	8.6	A	6.7	A
At5g63360	--	247379_at	0.9	A	5.8	A	0.7	A	0.3	A		6.6	A	12.4	M	5.7	A	6	A
At3g19690	NM_112859	257077_at	0.7	A	4.5	A	1	A	0.4	A		5.1	A	5.2	A	2.1	A	5.1	A
At1g73700	NM_106029	260075_at	2.1	A	13.5	A	11.1	A	15	P		7.2	A	8.5	P	3.5	A	8.8	A
At1g32800	NM_103014	261233_at	2.4	A	15.4	A	29.1	P	22.6	A		26.3	P	27.2	P	27.3	P	33.1	P
At2g25330	NM_128090	263588_s_at	1.7	A	10.9	A	16.6	P	3.1	A		26.6	P	23.7	P	22.2	P	20.5	P
At1g72520	NM_105911	260399_at	2.2	A	14.1	A	13	A	4	A		22.9	A	23.5	A	24.4	P	15.3	A
At1g48290	NM_103726	262243_at	1	A	6.4	A	1.1	A	1.9	A		3.5	A	6	A	8.7	A	7.5	A
At5g04650	NM_120547	250840_at	0.5	A	3.2	A	9	A	4.1	A		1.4	A	3.3	A	1.9	A	2.3	A
At2g10440	NM_126801	257446_at	0.5	A	3.2	A	0.6	A	4.6	A		1.8	A	0.9	A	0.6	A	0.2	A
At1g08920	NM_100764	264652_at	85	P	543.5	P	321.1	P	170.5	P		190.2	P	601.1	P	334.7	P	227	P
At3g43280	NM_114196	252741_at	1.7	A	10.8	A	3	A	5.3	A		7.5	P	7	A	5.5	M	4.7	A
At1g24678	NM_102308	245647_at	2.9	A	18.4	A	15.3	A	14.7	A		15.9	A	20.6	A	18.8	A	18.7	A
At4g03156	NM_116551	255414_at	0.6	A	3.8	A	0.3	A	0.2	A		0.1	A	0.1	A	0.1	A	0.2	A
At3g08660	NM_111700	258694_at	0.3	A	1.9	A	1.4	A	1.5	A		5.7	A	8.5	A	6.4	A	8	A
At4g05280	NM_116767	255273_at	0.6	A	3.8	A	0.4	A	1.1	A		2.2	A	0.4	A	2.9	A	2.7	A
At3g05260	NM_111399	259314_at	2.5	A	15.8	A	3.1	A	1.9	A		12.9	A	12.1	A	9.7	A	12.4	A
At5g01820	NM_120260	251060_at	68.4	P	431.7	P	382.1	P	176.3	P		209.9	P	407.6	P	277	P	170.4	P
At4g28110	NM_118951	253851_at	2.3	A	14.5	A	15.7	A	16	A		11.4	A	14.7	M	14.7	P	17.6	A
At1g35280	NM_103225	259601_s_at	1	A	6.3	A	5.5	A	1.2	A		0.7	A	5.3	A	3.7	A	5.6	A
At2g18580	NM_127414	265928_at	1	A	6.3	A	3.2	A	3.9	A		9.3	A	5.6	A	7.4	A	15.3	A
At2g18370	NM_127394	265334_at	129.8	P	817.5	P	738.8	P	938.1	P		140.9	P	179.6	P	255.8	P	285.8	P
At1g60210	NM_104711	264267_at	4.1	A	25.8	A	43.9	P	27.4	A		24.9	P	34.5	P	29.5	P	22.7	P
At5g32480	NM_122827	246032_s_at	0.7	A	4.4	A	0.7	A	4.9	A		3	A	1.2	A	1.5	A	4	A
At4g04290	--	255324_s_at	0.7	A	4.4	A	0.9	A	2.6	A		6.7	A	7.2	P	0.8	A	4.6	A
At2g26150	NM_128173	266841_at	2.6	A	16.3	A	6.3	A	74.7	P		18	P	32.5	P	23.8	P	39.8	P
At1g36550	NM_103332	261960_at	1.2	A	7.5	A	4.1	A	0.7	A		4.2	A	7.9	A	6.1	P	4.8	A
At5g27170	NM_122599	246811_at	0.4	A	2.5	A	0.3	A	4.2	A		2.3	A	3.2	A	1.2	A	6.2	A
At4g25860	NM_118719	254028_s_at	0.4	A	2.5	A	0.6	A	3.5	A		2.9	A	4.6	A	1.8	A	2.9	A
At1g58300	NM_104610	256018_at	0.4	A	2.5	A	1.3	A	0.5	A		0.6	A	1.5	A	0.7	A	6.1	A
At2g03170	NM_126368	266725_at	0.9	A	5.6	A	1.2	A	1.4	A		2.2	A	5.8	A	1.3	A	9	A
At1g10300	NM_100904	264453_at	0.9	A	5.6	A	1.1	A	8.1	A		7.7	A	3.5	A	7.4	A	8.9	A
At5g07740	NM_120856	250592_at	4.1	A	25.5	A	26.6	A	12.8	A		11.2	A	22.5	P	30.2	P	14.5	P
At2g02620	NM_126317	267216_at	1	A	6.2	A	12.4	A	8	A		5.2	A	8.1	A	13.1	A	7.9	A
At2g27220	NM_128280	263081_at	0.5	A	3.1	A	0.7	A	0.7	A		1.5	A	8.3	P	3.4	A	5	A
At3g02330	NM_111100	256325_at	1	A	6.2	A	4.9	A	0.7	A		11.4	A	10.7	A	7.7	A	14.3	A
At1g59171	NM_104636	245220_at	0.5	A	3.1	A	0.5	A	3.2	A		3.7	A	0.3	A	0.7	A	2.2	A
At4g12860	NM_117355	254782_at	1.1	A	6.8	A	1.6	A	1	A		1.2	A	3.7	A	0.7	A	2.2	A
At5g48060	NM_124180	248731_at	5	A	30.9	A	19.6	A	25.9	A		21.5	P	28.2	A	24.5	M	25	A
At3g57760	NM_115636	251603_at	1.7	A	10.5	A	1.1	A	15.9	P		5.8	P	10.6	A	10.8	P	13.5	P
At4g13180	NM_117387	254759_at	83.8	P	517.1	P	509.2	P	436.9	P		174.1	P	299.7	P	340.6	P	278.3	P
At5g55040	NM_124886	248143_at	0.6	A	3.7	A	28.2	P	12	A		23.8	P	21.5	P	14.5	P	22.5	P
At2g30130	NM_128568	267276_at	1.4	A	8.6	A	10.2	A	8.7	A		17.5	M	15.8	A	18.1	P	15.9	A
At4g26930	NM_118827	253939_at	0.7	A	4.3	A	1.3	A	1	A		3.1	A	7.3	A	4.9	A	9.4	A
At1g28375	NM_102604	261442_at	0.7	A	4.3	A	0.8	A	1.2	A		3.8	A	4.9	A	6.8	A	2.7	A
At4g27657	NM_118904	253859_at	0.7	A	4.3	A	6.2	A	1	A		0.7	A	6.6	A	4.4	P	7.3	A
At2g01380	NM_126199	265792_at	1.5	A	9.2	A	8.1	A	9.1	A		8.7	A	10.3	A	12.6	M	9.7	A
At2g18270	NM_127385	265322_at	0.9	A	5.5	A	1.9	A	4.7	A		5.4	A	2.9	A	3.8	A	6.3	P
At1g21300	NM_101982	259556_at	1	A	6.1	A	1.3	A	3.7	A		0.8	A	0.8	A	0.7	A	1.5	A
At2g02720	NM_126327	267476_at	1.4	A	8.5	A	1.4	A	0.5	A		2	A	3	A	1.3	A	1	A
At2g07240	NM_126694	265774_at	1.5	A	9.1	A	2.3	A	9	A		5.8	A	10.7	A	1.7	A	6.5	A
At5g62850	NM_125680	247424_at	1.8	A	10.9	A	6.8	A	8.6	A		9.8	A	5	A	8.8	A	9.7	A
At5g42650	NM_123629	249208_at	53.4	P	323	P	535.7	P	140.8	P		189	P	548.9	P	442.6	P	212.1	P
At3g30396	NM_113939	256748_x_at	2.9	A	17.5	A	8.2	A	1.9	A		6.4	A	17.5	A	13.3	A	7.8	A
At1g60730	NM_104756	264929_at	19.7	A	118.8	P	187.5	P	136	P		44.2	P	69.7	P	69.7	P	93.6	P
At5g37230	NM_123082	249604_x_at	2.3	A	13.8	A	6.8	A	10.5	A		8.6	A	9.1	A	7.7	P	11.3	M
At2g22950	NM_127860	267255_at	1.9	A	11.4	A	10.3	A	2	A		2.7	A	1.5	A	3	A	18.4	A
At3g32960	NM_114065	256606_at	1	A	6	A	1.2	A	3.1	A		0.9	A	3.6	A	2.6	A	1.8	A
At1g43220	NM_103472	264417_at	0.5	A	3	A	0.8	A	0.6	A		4.9	A	8.1	A	7.8	A	5.1	A
At3g45940	NM_114463	252555_at	0.9	A	5.4	A	1.4	A	2.1	A		1.2	A	2.1	A	1.7	A	0.8	A
At5g07550	NM_120837	250610_at	0.9	A	5.4	A	0.7	A	1.2	A		4.1	A	6.2	A	3.8	A	0.9	A
At5g36810	NM_123039	249664_at	0.6	A	3.6	A	0.7	A	0.5	A		3.4	A	3.8	A	4.2	A	3.2	A
At5g06080	NM_120690	250709_at	1.3	A	7.8	A	0.9	A	2.4	A		5.9	A	8.3	A	5.5	A	7.6	A
At1g65670	NM_105240	264634_at	0.9	A	5.4	A	5.4	A	1.5	A		3.6	A	2.4	A	1.9	A	4	A
At2g28440	NM_128404	265275_at	0.6	A	3.6	A	0.8	A	2.4	A		5.8	A	3.7	A	7.9	A	6	A
At5g63750	NM_125770	247344_at	1	A	6	A	6.5	A	8.8	A		9.7	P	8.8	P	8	P	8.3	P
At4g14970	NM_117584	245585_at	1.5	A	9	A	4.4	A	10.2	M		5.3	P	6.8	P	6.5	P	10.7	P
At3g26130	NM_113520	257552_at	0.8	A	4.8	A	0.6	A	0.6	A		3.7	A	4.8	A	4	A	3.8	A
At3g04700	NM_111342	257532_at	1.1	A	6.6	A	4.3	A	5.1	A		8.5	P	11.5	P	8.5	P	8.6	A
At2g05880	NM_126601	266031_at	0.2	A	1.2	A	0.3	A	0.3	A		0.2	A	3.2	A	0.9	A	0.6	A
At2g04675	NM_126497	263627_at	0.1	A	0.6	A	0.2	A	0.4	A		0.3	A	2.2	A	4	A	0.6	A
At1g34620	NM_103185	261214_at	0.4	A	2.4	A	0.3	A	0.3	A		0.4	A	0.6	A	0.4	A	2.7	A
At3g55670	NM_115425	251747_at	0.1	A	0.6	A	0	A	0.1	A		0.2	A	1.2	A	0.4	A	0.1	A
At1g23630	NM_102211	265177_at	0.1	A	0.6	A	0.2	A	0.2	A		0.3	A	0.7	A	0.2	A	0.2	A
At1g01700	NM_100052	261590_at	0.2	A	1.2	A	0.3	A	1	A		5.2	A	2.5	A	0.5	A	0.6	A
At3g44580	NM_114326	252642_at	0.2	A	1.2	A	0.4	A	0.4	A		4.5	A	0.5	A	2	A	5.6	A
At2g48130	NM_130380	262349_at	61.3	P	367.7	P	388.5	P	480.9	P		122.2	P	461.1	P	443.7	P	348.9	P
At1g22240	NM_102074	255921_at	3.5	A	20.9	A	10.8	A	15.3	A		11.3	M	15.6	A	12.1	A	11.3	A
At1g42980	NM_103457	259619_at	1.6	A	9.5	A	1.4	A	4.4	A		4.4	A	5.2	A	0.9	A	5.6	A
At5g56620	NM_125045	247967_at	1.4	A	8.3	A	5	A	2.8	A		4.1	A	6.4	A	7.7	A	7.3	A
At4g35720	NM_119737	253155_at	1.2	A	7.1	A	7.7	A	2.6	A		17.6	P	23.4	P	16.5	P	19.5	A
At4g04610	NM_116699	255284_at	297.2	P	1752.1	P	534.8	P	498.4	P		325.8	P	1610	P	429.8	P	505.3	P
At2g13250	NM_126916	265360_s_at	0.9	A	5.3	A	0.4	A	4.1	A		1.4	A	1.8	A	2.5	A	2.7	A
At1g43910	NM_103518	259507_at	85.7	P	504.5	P	652	P	506.1	P		370.4	P	313.9	P	371	P	298	P
At5g03490	NM_120429	250948_at	9.7	A	57	P	59.4	P	42.6	P		27.5	P	27.8	P	39.3	P	29.3	P
At5g09280	NM_120964	245931_at	0.8	A	4.7	A	1.9	A	2.3	A		7.1	A	7.9	A	3.2	A	4.5	A
At5g58080	NM_125193	247844_at	0.8	A	4.7	A	1.3	A	0.9	A		5	A	6.5	A	2.6	A	6	A
At3g49520	NM_114812	252263_at	0.8	A	4.7	A	1.1	A	3.7	A		0.9	A	0.7	A	2.4	A	0.8	A
At4g19130	NM_118032	254565_at	2.2	A	12.9	A	2.5	A	14.7	A		11.8	A	7.7	A	13.6	A	13.7	A
At2g19190	NM_127476	267436_at	2.9	A	17	A	12.9	A	1	A		35.3	P	16.3	A	15.2	A	16.1	A
At2g40470	NM_129608	255823_at	0.7	A	4.1	A	1.1	A	5.8	A		5.7	A	9.1	A	3.1	A	1.5	A
At5g54150	NM_124795	248196_at	0.7	A	4.1	A	0.8	A	0.5	A		5.3	A	8.5	A	5.4	A	7.5	A
At5g43550	NM_123721	249099_at	0.7	A	4.1	A	0.5	A	0.4	A		5.6	A	6.8	A	2.7	A	7.5	A
At1g17950	NM_101658	255903_at	4	A	23.4	P	21.3	P	16.7	P		1.5	A	11.4	P	15.6	P	10.5	P
At1g35250	NM_103223	257512_at	14.7	A	85.9	P	71.3	P	89.1	P		23	P	40.8	P	46.4	P	45.6	P
At5g20230	NM_122030	246099_at	47.9	P	279.6	P	265.6	P	174	P		553.1	P	248.3	P	269.2	P	331.6	P
At3g03540	NM_111225	259221_s_at	11.2	A	65.3	P	97.4	P	60.9	P		10.8	P	13.3	A	15.7	P	17.7	P
At4g35290	NM_119695	253166_at	2.3	A	13.4	A	0.9	A	7.1	A		8.3	A	12.5	A	12.6	A	7.5	A
At1g54570	NM_104335	264186_at	21	P	122.3	P	135	P	97.8	P		36.7	P	60.2	P	55.7	P	40.8	P
At5g45070	NM_123875	248978_at	22.5	P	131	P	202.3	P	75.2	P		35.7	P	85.4	P	156.2	P	44.6	P
At5g38000	NM_123159	249600_s_at	36.5	P	212	P	234.1	P	233.1	P		41.5	P	125.9	P	138.6	P	77.1	P
At5g54050	NM_124784	248184_at	1.5	A	8.7	A	5.4	A	0.5	A		9.3	P	7.4	A	9.3	P	6.2	M
At1g11070	NM_100980	260471_at	0.5	A	2.9	A	0.7	A	2.7	A		5.8	A	3.8	A	3.9	A	7	A
At4g03170	NM_116553	255416_at	0.5	A	2.9	A	0.5	A	0.4	A		0.5	A	0.4	A	0.3	A	0.4	A
At1g52610	NM_104139	262139_at	1	A	5.8	A	3.9	A	5.7	A		4.6	A	0.6	A	5.3	A	4.9	A
At1g08090	NM_100684	260623_at	45.2	P	261.8	P	444.6	P	595.4	P		179.7	P	61.7	P	89.3	P	136.4	P
At1g44890	NM_103571	261329_at	2.3	A	13.3	A	4	A	23.2	A		8.1	A	12.9	A	7.7	A	19.4	A
At2g44800	NM_130044	266875_at	0.9	A	5.2	A	0.9	A	6.9	A		3.5	A	5.6	A	4.5	A	3.5	A
At2g03410	NM_126392	265705_at	0.9	A	5.2	A	0.7	A	1.5	A		0.7	A	1.4	A	2.3	A	5.5	A
At3g04660	NM_111338	258841_at	0.9	A	5.2	A	2.9	A	4.6	A		2.3	A	1.6	A	2	A	3.3	A
At5g24940	NM_122403	246971_at	0.9	A	5.2	A	1.1	A	1.1	A		3.3	A	0.8	A	0.6	A	0.6	A
At4g27790	NM_118917	253833_at	1.3	A	7.5	A	0.7	A	2.5	A		7	A	7.2	A	8.1	A	9.4	A
At1g03990	NM_100280	265099_at	1.7	A	9.8	A	1.5	A	8.2	A		8.9	A	10.1	A	9.9	A	8.1	A
At3g22370	NM_113135	258452_at	123.2	P	710.1	P	646.4	P	768.5	P		206.8	P	266.1	P	299.4	P	383.7	P
At1g13150	NM_101185	262765_at	0.8	A	4.6	A	0.6	A	2.1	A		5.3	A	5.5	A	5.2	A	2.8	A
At4g26380	NM_118771	254008_at	0.8	A	4.6	A	1.7	A	3.2	A		7.2	A	5	A	9.2	A	9.6	A
At5g59040	NM_125294	247759_at	0.4	A	2.3	A	0.8	A	1.5	A		5.1	A	7.1	A	4.8	A	5.6	A
At5g41900	NM_123555	249278_at	3	A	17.2	A	6.5	A	8.6	A		11.5	A	10.8	A	13.1	A	13.9	M
At3g26140	NM_113521	257629_at	2.2	A	12.6	A	5.1	A	7.2	A		11.5	A	15.1	A	9.2	A	8.9	A
At3g43630	NM_114231	252694_at	1.8	A	10.3	A	12.6	A	10.1	A		5.8	A	3.6	A	2.6	A	11.4	A
At5g48530	NM_124229	248706_at	1.8	A	10.3	A	2	A	0.8	A		4.5	A	4.2	A	12.9	A	5.7	A
At5g09930	NM_121030	250506_at	0.7	A	4	A	0.6	A	0.3	A		0.7	A	0.6	A	0.3	A	0.7	A
At2g28085	NM_128368	266139_at	0.7	A	4	A	1	A	0.6	A		3.2	A	6.6	A	6.9	A	6	A
At1g21520	NM_102001	260919_at	17.6	P	100.5	P	123	P	81.4	P		199.4	P	119	P	164.5	P	106.7	P
At3g58190	NM_115681	251565_at	2	A	11.4	A	1.3	A	5.2	A		6.5	A	11.6	A	13.3	P	14.7	A
At1g80320	NM_106681	260298_at	1	A	5.7	A	1.2	A	0.8	A		1.2	A	3	A	2.6	A	2	A
At2g13500	NM_126932	263723_at	1	A	5.7	A	0.6	A	0.6	A		3.7	A	3.1	A	0.6	A	1.7	A
At3g44320	NM_114300	252677_at	162.3	P	924.7	P	898	P	281.8	P		207.6	P	1060.8	P	707.3	P	309.7	P
At3g01620	NM_111028	257523_at	1.9	A	10.8	A	11.2	A	5.7	A		17.4	A	14.6	A	10.9	A	17.2	A
At4g03830	NM_116621	255349_at	1.5	A	8.5	A	6	A	1.9	A		6.3	M	9.3	P	3.2	A	7.6	A
At3g49460	NM_114806	252259_at	0.6	A	3.4	A	0.4	A	0.5	A		0.5	A	0.5	A	0.6	A	1	A
At2g40310	NM_129589	263832_at	0.3	A	1.7	A	0.5	A	0.3	A		0.2	A	1.2	A	0.3	A	2.6	A
At4g33370	NM_119491	253354_at	1.8	A	10.2	A	1.4	A	10.4	A		9.6	A	11.8	A	6.3	A	9.8	A
At5g65350	NM_125933	247180_at	2.9	A	16.4	A	1.3	A	15	M		9.3	A	6.7	A	9.2	A	4.5	A
At5g65230	NM_125921	247231_at	6.2	A	35	P	35.6	A	28.6	P		17	A	37	P	28.8	P	28.3	P
At3g08670	NM_111701	258663_at	1.4	A	7.9	A	17.6	A	8.8	A		24.5	P	29.1	P	29.3	P	24.2	P
At4g28250	NM_118965	253815_at	45.1	P	254.1	P	360.5	P	364.8	P		117.6	P	158.5	P	170.7	P	163.6	P
At5g35870	NM_122978	249668_at	1.9	A	10.7	A	4.9	A	1.6	A		6.9	A	4.6	A	7.5	A	8.1	A
At4g11940	NM_117264	254841_at	1.9	A	10.7	A	3.7	A	2.8	A		7.4	A	7.6	A	6	A	7.9	A
At3g48850	NM_114744	252334_at	4	A	22.5	A	19.2	A	8.1	A		19.9	A	10.7	A	16.8	A	13	A
At5g39230	NM_123285	249498_at	1.6	A	9	A	7.4	A	0.7	A		3.6	A	4.7	A	5.6	A	7.4	A
At4g01500	NM_116380	255582_at	1.3	A	7.3	A	8.3	A	8	A		9.5	A	9.5	A	6.3	P	10.4	A
At5g52670	NM_124645	248316_at	3.1	A	17.4	A	31.4	P	1.4	A		5.3	A	6.9	A	12.8	M	9.7	A
At5g08360	NM_120920	246054_at	4.1	A	23	A	20.9	A	29.7	P		15.8	A	17.1	A	20	A	23.8	A
At2g30210	NM_128574	267307_at	42	P	235.3	P	367.3	P	245.1	P		178.8	P	383.6	P	360.7	P	299.2	P
At4g17505	NM_117856	245424_at	1	A	5.6	A	3.4	A	2.8	A		0.2	A	0.4	A	0.2	A	0.5	A
At3g30650	NM_113967	258305_at	0.5	A	2.8	A	0.7	A	0.7	A		2.1	A	2.2	A	0.4	A	0.4	A
At4g00920	NM_116319	255649_at	0.5	A	2.8	A	0.7	A	1.1	A		0.6	A	0.4	A	1	A	0.3	A
At3g28870	NM_113808	257138_at	0.5	A	2.8	A	0.2	A	0.8	A		1	A	1	A	0.2	A	3.8	A
At4g23320	NM_118461	254253_at	2.2	A	12.3	A	8.5	A	1.5	A		16	A	10	A	11.4	A	10.2	A
At3g30210	NM_113920	257307_at	1.2	A	6.7	A	11.6	A	6.5	A		6.7	A	10.9	A	6.6	A	9.2	A
At1g10400	NM_100915	264457_at	2.4	A	13.4	A	5.5	A	8	A		20.6	P	5.5	A	11.8	M	11.7	A
At2g36920	NM_129248	263884_at	2	A	11.1	A	9	A	11	A		3	A	3.2	A	1.7	A	1.6	A
At1g54640	NM_104341	264242_at	1.1	A	6.1	A	1.2	A	1.3	A		2.9	A	1.1	A	2.5	A	1.1	A
At2g38110	NM_129367	267144_at	13.4	A	74.1	P	71.5	P	59.3	P		16.2	P	16.3	P	22.6	P	32.7	P
At1g71530	NM_105821	259947_at	1.9	A	10.5	A	1.7	A	8.7	A		8.6	A	8.7	A	7.8	P	5.5	A
At5g16970	NM_121703	246463_at	42	A	231.1	P	212.9	P	232.3	P		92.6	P	171.9	P	177.6	P	261.8	P
At4g07850	NM_116857	255163_at	0.8	A	4.4	A	0.5	A	0.3	A		0.4	A	3.6	A	2	A	0.4	A
At4g05340	NM_116773	255222_at	0.2	A	1.1	A	0.3	A	2	A		0.3	A	3.6	A	0.3	A	0.4	A
At2g33080	NM_128868	245160_at	0.8	A	4.4	A	0.4	A	2.9	A		0.3	A	0.5	A	3	A	2.3	A
At3g23960	NM_113301	256903_at	0.8	A	4.4	A	0.9	A	0.6	A		2.9	A	3.8	P	1.3	A	3.4	A
At1g51480	NM_104026	260514_at	0.2	A	1.1	A	0.4	A	0.6	A		3.2	A	4.9	A	3.7	A	4	A
At5g27350	NM_122617	246781_at	188.5	P	1033	P	981.6	P	222.5	P		343.6	P	1223.3	P	841.9	P	366.5	P
At4g03700	NM_116608	255394_at	2.1	A	11.5	A	2.6	A	1.2	A		12	A	9.8	A	11.1	A	5.6	A
At5g56070	NM_124989	248047_at	1.1	A	6	A	0.6	A	0.3	A		2.7	A	4.3	A	1.4	A	0.6	A
At3g12440	NM_112079	256260_at	0.9	A	4.9	A	0.4	A	1.3	A		2.7	A	5.3	A	3.4	A	6.9	P
At4g07600	NM_116833	255210_at	0.9	A	4.9	A	1.5	A	0.7	A		2.7	A	4.1	A	0.7	A	1.1	A
At1g21530	NM_102002	260920_at	1.4	A	7.6	A	2.8	A	2.6	A		6.1	A	9	A	7.3	P	7.2	A
At1g47540	NM_103647	262431_at	1.2	A	6.5	A	0.9	A	1	A		3	A	9.1	A	4.9	A	7.4	A
At2g24560	NM_128017	263789_at	1.2	A	6.5	A	2.7	A	4.1	A		6.2	A	2.4	A	6	A	2.9	A
At1g20030	NM_101858	261248_at	9.7	A	52.5	P	61.9	P	53.2	P		18.2	P	27.4	P	27.6	P	34.1	P
At4g04160	NM_116654	255315_at	0.5	A	2.7	A	0.6	A	0.8	A		3.2	A	6.1	A	0.8	A	1.3	A
At3g01015	NM_110965	258442_at	1.5	A	8.1	A	0.7	A	11.3	A		8.4	A	11.7	A	7.7	A	9	A
At4g05270	NM_116766	255272_at	1.5	A	8.1	P	0.3	A	3.7	A		1.3	A	1.6	A	1.9	A	3	A
At5g38910	NM_123253	249476_at	1.5	A	8.1	A	1	A	2.9	A		3.6	A	1.2	A	4.7	A	6.3	A
At5g60350	NM_125428	247622_at	2.1	A	11.3	A	4.1	A	5.2	A		9.9	A	6.1	A	8.1	A	11.8	A
At5g10180	NM_121056	250475_at	177	P	951.7	P	771.5	P	268.9	P		180.8	P	477.1	P	436.9	P	166.1	P
At2g37360	NM_129291	266006_at	9	A	48.3	P	61.4	P	51.3	P		12.8	P	27	P	26.5	P	33.9	P
At5g45380	NM_123906	248970_at	107.7	P	577.3	P	630.4	P	355.4	P		253.7	P	241	P	253.2	P	206.1	P
At2g44930	NM_130058	266823_at	1.4	A	7.5	A	1.6	A	3	A		9.1	A	9.3	A	5.6	A	7.4	A
At4g28350	NM_118975	253819_at	4.2	A	22.5	A	20.6	A	9	A		9.5	P	15.6	P	9.9	P	13.2	M
At2g25230	NM_128080	263615_at	0.3	A	1.6	A	0.5	A	0.1	A		0.3	A	3.1	A	2	A	1.7	A
At4g04590	NM_116697	255313_at	0.6	A	3.2	A	0.7	A	0.4	A		1.1	A	0.8	A	0.3	A	2.4	A
At5g10100	NM_121048	250467_at	4.2	A	22.4	A	22.8	A	11.6	A		2.5	A	23.5	P	11.3	P	18.4	A
At1g77270	NM_106376	264478_at	1.8	A	9.6	A	4.4	A	4.4	A		7.1	P	9.6	A	9.1	P	10	P
At5g11610	NM_121199	250381_at	7.6	A	40.5	P	29.7	P	19.8	P		28.4	P	36.7	P	32.8	P	28.1	P
At2g35710	NM_129126	265841_at	5.5	A	29.3	P	36.5	P	23.8	P		22.4	P	24.7	P	30.6	P	33.9	P
At5g39050	NM_123267	249494_at	20	A	106.5	P	181.6	P	125.4	P		93.1	P	121.4	P	147.2	P	150.6	P
At4g24980	NM_118630	254114_at	1.9	A	10.1	A	6.3	A	2.9	A		5.1	A	8.2	A	4.2	A	4	A
At5g04680	NM_120550	250853_s_at	1.6	A	8.5	A	5.6	A	7.9	A		3.8	A	9.2	P	8.7	P	5.5	P
At5g26250	NM_122526	246887_at	1.3	A	6.9	A	6.9	A	4.5	A		11.3	A	9.9	A	6.6	A	10.2	A
At2g44710	NM_130035	266870_at	2	A	10.6	A	29.9	P	11.5	A		16.9	P	28	P	18.5	P	22.2	P
At5g20390	NM_122046	246123_at	1	A	5.3	A	0.9	A	3.1	A		5.1	A	7.1	A	3.5	A	5	A
At1g76960	NM_106347	264958_at	10.1	A	53.5	P	37.5	P	27.8	A		158.3	P	69.7	P	63.6	P	53.2	P
At4g20080	NM_118127	254497_at	0.7	A	3.7	A	1	A	1.5	A		6.5	A	7.3	A	5.1	A	9.8	A
At1g32940	NM_103027	261240_at	23.7	A	125.2	P	91.8	P	64.5	P		75	P	62.4	P	79.3	P	67.7	P
At5g60020	NM_125395	247648_at	19	A	100.2	P	124.8	P	94.5	P		61.1	P	82.7	P	94.5	P	65.9	P
At5g43890	NM_123756	249094_at	1.5	A	7.9	A	12.5	A	6.6	A		12.6	A	22.4	P	13.9	P	19.2	P
At1g61460	NM_104827	264762_at	0.8	A	4.2	A	0.9	A	5.4	P		1.1	A	5.9	A	3.9	A	4.3	A
At2g22020	NM_127771	263871_at	6.4	A	33.6	M	73.7	P	48.5	P		49.4	P	35.4	P	39.9	P	33.9	P
At5g04310	NM_120513	245708_at	2	A	10.5	A	5.1	A	10	A		12.6	A	3.2	A	12.5	A	5.9	A
At5g54460	NM_124826	248159_at	0.9	A	4.7	A	1.3	A	1.2	A		1.4	A	2.9	A	1.5	A	0.8	A
At5g47635	NM_124137	248761_at	17.1	A	89.2	P	82.2	P	83.9	P		15.9	P	28.7	P	31	P	29.9	P
At1g32970	NM_103030	261215_at	1.9	A	9.9	A	13.4	A	1.6	A		13.9	P	21.8	P	19.3	P	12.3	P
At4g08040	NM_116873	255177_at	2.4	A	12.5	A	26.5	P	10.2	A		1.8	A	9.9	A	39.2	P	12.7	A
At1g74750	NM_106133	262219_at	5.4	A	28.1	M	35.9	P	53.1	P		30.8	P	27.8	P	33.6	P	45.1	P
At1g06800	NM_100557	260833_at	4	A	20.8	P	27.3	P	15.7	P		19.3	P	16.9	P	24.3	P	15.8	P
At1g43870	NM_103513	260863_at	0.5	A	2.6	A	0.6	A	0.9	A		3.7	A	5.2	A	5.2	A	2.7	A
At2g36770	NM_129232	265199_s_at	1	A	5.2	A	1.2	A	7.3	A		7.2	P	8.1	A	4.8	P	8.2	A
At1g49940	NM_103881	261631_at	0.5	A	2.6	A	0.5	A	0.3	A		4.2	A	7.1	A	6.5	P	4.5	A
At4g08600	NM_116929	255096_at	1.5	A	7.8	A	3.2	A	9.6	A		6.7	A	2.4	A	6.5	A	2.3	A
At3g42130	NM_114080	252843_at	0.5	A	2.6	A	2.9	A	0.6	A		4.9	M	4.9	P	2	A	4.1	A
At2g44940	NM_130059	266820_at	21.7	P	112.6	P	156.8	P	83.5	P		93.8	P	196	P	160.3	P	122.7	P
At1g62280	NM_104908	264734_at	3.3	A	17.1	A	8.9	A	10.8	A		15.5	A	12.3	A	8.2	A	12	A
At1g02200	NM_100100	264147_at	2.2	A	11.4	A	17.4	A	7.6	A		19.1	P	42	P	36.2	P	25.1	P
At4g07750	NM_116848	255186_at	2.2	A	11.4	A	9.2	A	8.5	A		5.7	A	6.1	A	7.3	A	7.3	A
At1g70450	NM_105713	264312_at	1.1	A	5.7	A	2.7	A	1	A		5.6	P	6.7	P	5	P	7.3	M
At1g01720	NM_100054	261564_at	53.7	P	278	P	345.3	P	155	P		123.4	P	265.8	P	285.5	P	189.7	P
At5g10970	NM_121135	250396_at	2.3	A	11.9	A	18.5	A	18.1	A		15.8	A	18.8	M	24.1	P	22.7	P
At1g51170	NM_103996	265144_at	3	A	15.5	P	24.5	P	16.8	P		24.4	P	33.6	P	30.4	P	20.9	P
At3g28400	NM_113760	257843_at	1.2	A	6.2	A	0.3	A	1.2	A		3.6	A	6.5	A	3.5	A	4.9	A
orf107h	--	257331_at	0.6	A	3.1	A	2.2	A	0.8	A		3.4	A	0.2	A	1.4	A	3.3	A
At1g75910	NM_106241	262674_at	0.6	A	3.1	A	1.5	A	2.7	A		6.5	A	4.4	A	5	A	5.9	A
At3g18400	NM_112725	257718_at	16.5	P	85.1	P	63	P	66.5	P		27	P	45.7	P	41.5	P	51	P
At2g41300	NM_129694	266425_at	3.2	A	16.5	A	26.3	A	18.4	P		32.1	P	27.4	P	34.3	P	36	P
At5g40670	NM_123432	249373_at	310.7	P	1602	P	963	P	299.9	P		310.2	P	1468.2	P	889	P	297.9	P
At4g25420	NM_118674	254065_at	0.7	A	3.6	A	3	A	3.4	A		8.3	A	11.2	A	5.7	A	0.7	A
At1g79170	NM_106568	264129_at	0.7	A	3.6	A	0.8	A	0.4	A		0.2	A	1	A	1.1	A	0.8	A
At2g15340	NM_127094	263566_at	3	A	15.4	A	10.2	A	4.9	A		9.6	A	12.1	A	9.7	A	11.4	A
At1g80130	NM_106662	262050_at	316.1	P	1621.2	P	1774.6	P	1050.9	P		171.5	P	458.5	P	559.5	P	225.7	P
At5g48050	NM_124179	248730_at	0.8	A	4.1	A	0.7	A	1.7	A		10.2	A	8.4	A	7.7	A	11.2	A
At3g57460	NM_115606	251633_at	0.8	A	4.1	A	2.5	A	0.7	A		11.3	P	7.2	P	11.2	P	12.3	P
At5g33200	NM_122844	246678_at	0.8	A	4.1	A	4.1	A	2.8	A		3.9	A	2.5	A	2.8	A	1.5	A
At4g10820	NM_117150	254940_at	2.6	A	13.3	A	1.4	A	4.9	A		5.8	A	4.9	A	3.3	A	3	A
At5g59070	NM_125297	247753_at	2.6	A	13.3	A	9.5	A	19.4	A		16.6	A	8.8	A	15.5	A	17.2	A
At3g27473	NM_113663	258028_at	0.9	A	4.6	A	2.8	A	1.1	A		7.5	A	4.8	A	1	A	6.7	A
At3g47140	NM_114581	252455_at	1	A	5.1	A	1	A	0.9	A		3.5	A	1.8	A	5	A	7.8	A
At2g41850	NM_129749	260492_at	1.1	A	5.6	A	1.2	A	3	A		4.4	A	5.8	A	8.1	A	6.9	A
At4g36450	NM_119808	246254_at	1.1	A	5.6	A	1.2	A	0.7	A		10.4	A	10.2	A	7.5	A	10.7	A
At5g05050	NM_120587	250805_at	1.2	A	6.1	A	1.7	A	1.1	A		2.3	A	1.3	A	1.8	A	4.5	A
At1g35500	NM_103244	262023_at	1.4	A	7.1	A	1.1	A	1.8	A		1.4	A	2.8	A	1.4	A	4.1	A
At5g20440	NM_122051	246078_s_at	3.1	A	15.7	A	3.7	A	8.8	A		7.7	A	14.2	P	9	P	13.9	A
At1g76520	NM_106302	259980_at	141	P	712.8	P	660.6	P	485.6	P		173.7	P	305	P	370.3	P	270.3	P
At5g45200	NM_123888	248989_at	1.9	A	9.6	A	6.7	A	7.9	A		12.4	A	8.8	A	10.9	A	10.3	A
At2g39130	NM_129470	267019_at	29.3	A	148	P	211.2	P	146.5	P		90	P	160.1	P	220.8	P	154.3	P
At3g24290	NM_113335	257162_s_at	20.4	P	103	P	127.6	P	134	P		62.5	P	115	P	147.6	P	112	P
At1g78710	NM_106518	264297_at	2.2	A	11.1	A	3.1	A	1.8	A		1.6	A	6.9	A	5.7	A	7.6	A
At2g46950	NM_130263	266756_at	2.4	A	12.1	A	11	A	7.5	A		15.7	P	15.2	P	14.4	P	14.2	P
At3g15990	NM_112469	258287_at	10.3	A	51.6	P	80.6	P	33.4	P		27.4	P	24.6	P	41.5	P	31.4	P
At5g07750	NM_120857	250593_at	1.9	A	9.5	A	16.8	A	11.6	A		6	A	24.7	A	14.2	A	27.1	A
At2g17860	NM_127340	264812_at	0.4	A	2	A	2.2	A	0.2	A		2.8	A	4.9	A	1.3	A	3.2	A
At4g08710	NM_116941	255106_at	0.8	A	4	A	1.4	A	0.2	A		1	A	2.7	A	3	P	1.8	A
At2g13230	NM_126915	265361_at	1.2	A	6	A	0.3	A	0.4	A		4.1	A	4.4	A	3.6	A	5.8	A
At5g66770	NM_126075	247057_at	2.5	A	12.5	P	37.9	P	15.8	M		27.3	P	32.5	P	30	P	33.3	P
At2g27940	NM_128353	257429_at	1.9	A	9.5	A	2	A	5.3	A		8.8	A	8	A	8.4	P	14.1	P
At5g32460	NM_122825	246168_at	0.4	A	2	A	1.2	A	0.4	A		0.4	A	2	A	1.6	A	2.2	A
At2g25030	NM_128061	263530_at	0.4	A	2	A	0.4	A	0.5	A		0.6	A	2.5	A	2.1	A	2.7	A
At1g66630	NM_105334	256410_at	0.9	A	4.5	A	0.7	A	4.5	A		0.9	A	1.1	A	2.3	A	0.9	A
At4g20990	NM_118217	254439_s_at	0.7	A	3.5	A	0.9	A	1	A		2	A	1.4	A	0.5	A	0.9	A
At1g19890	NM_101844	255815_at	0.6	A	3	A	1.1	A	1.7	A		0.7	A	1.5	A	0.8	A	3.7	A
At3g23085	NM_113209	257760_s_at	0.3	A	1.5	A	0.1	A	0.4	A		0.2	A	1.3	A	3	A	1.1	A
At3g62490	NM_116114	251213_at	0.4	A	2	A	0.5	A	0.2	A		2.6	A	0.4	A	0.2	A	1	A
At1g33820	NM_103104	261980_at	0.1	A	0.5	A	0.1	A	0	A		0.4	A	0.4	A	0.2	A	0	A
At3g42340	NM_114101	252801_at	0.1	A	0.5	A	0.5	A	0.1	A		0.2	A	0.2	A	0.1	A	0.3	A
At1g69500	NM_105617	256297_at	0.2	A	1	A	0.7	A	0.6	A		6.1	A	3.2	A	0.6	A	0.7	A
At5g22530	NM_122158	249896_at	0.4	A	2	A	5.1	A	6.2	A		10	P	4.8	P	5	A	5.4	A
At2g29350	NM_128489	266292_at	10.8	A	53.9	P	134.6	P	110.9	P		84.9	P	53.9	P	72	P	61.9	P
At5g48010	NM_124175	248729_at	206.1	P	1025.9	P	1010	P	1081.5	P		327.7	P	751.2	P	711.8	P	631.9	P
At4g37370	NM_119900	253046_at	17.6	M	87.5	P	106.7	P	87.2	P		36.1	P	43.1	P	52.2	P	54.9	P
At2g03840	NM_126430	263361_at	3.4	A	16.9	P	9.3	A	6.4	A		6.2	P	10.3	P	4.8	M	4.2	P
At5g55590	NM_124941	248066_at	5.6	A	27.8	P	30.3	M	30.6	A		4.6	A	14.4	P	15.7	P	18.5	P
At1g04840	NM_100362	261172_at	1.8	A	8.9	A	4.9	A	9.5	A		7.3	A	8.9	A	8.6	A	10.2	A
At3g30530	NM_113954	258306_at	1.7	A	8.4	A	8.2	A	4.5	A		3.7	P	4.2	A	0.2	A	0.3	A
At5g15110	NM_121515	246545_at	1.4	A	6.9	A	2.9	A	3.7	A		4.5	A	5.1	A	4.8	A	5.9	A
At1g25340	NM_102344	245643_at	1.4	A	6.9	A	0.9	A	1.6	A		5.2	A	2.2	A	3	A	0.7	A
At5g28210	NM_122704	246713_at	1.2	A	5.9	A	6.4	A	1.1	A		3	A	9.4	A	3.7	A	9.3	A
At5g17860	NM_121792	250054_at	51	P	250.6	P	281.8	P	137.1	P		193.5	P	245.4	P	244.2	P	146.4	P
At3g56670	NM_115526	251703_at	2.3	A	11.3	A	2.6	A	14.6	A		8.1	A	14.2	A	13.4	A	16.6	M
At5g32540	NM_122833	246128_at	1.1	A	5.4	A	0.9	A	0.7	A		2.3	A	5.5	A	4.9	A	2.8	A
At4g07740	NM_116847	255185_at	1.1	A	5.4	A	1.7	A	2.1	A		11.1	A	12.7	A	7.5	A	12.2	A
At1g05280	NM_100407	264565_at	7.2	A	35.3	P	23.9	P	30	P		25.8	P	22.6	P	24.4	P	22.7	P
At4g20240	NM_118143	254513_at	4.2	A	20.5	P	12.5	A	9.8	A		8.6	P	12.6	P	10.4	P	10.2	P
At2g39710	NM_129528	267592_at	9.2	A	44.9	P	117.9	P	50.5	P		59.7	P	87.1	P	101.1	P	92.2	P
At2g47430	NM_130311	245125_at	1.6	A	7.8	A	2.3	A	1.2	A		3.9	A	5.4	A	3.2	A	1.7	A
At4g04600	NM_116698	255282_at	1.6	A	7.8	A	4.9	A	4.6	A		5.4	M	7.9	P	3.5	A	4	A
At4g35190	NM_119685	253182_at	26.3	P	128	P	91.4	P	25.1	P		31.2	P	52.3	P	64.9	P	20.6	P
At2g36970	NM_129253	263847_at	45.4	P	220.3	P	174.1	P	108.9	P		74.8	P	138.7	P	165.1	P	146.4	P
At3g62710	NM_116136	251228_at	2	A	9.7	A	1.2	A	10.7	A		10.3	A	6.6	A	11.9	A	9.3	A
At5g61940	NM_125587	247502_at	1.3	A	6.3	A	6.5	A	7.3	A		2.1	A	5.6	A	6.6	P	7.9	A
At4g32070	NM_119359	253458_at	25.9	M	125.5	P	153.2	P	135.8	P		80.7	P	113.4	P	143.8	P	99	P
At5g28600	NM_122743	255944_at	3.1	A	15	A	2.1	A	4.4	A		9.7	A	16.6	A	4	A	15.4	A
At3g51360	NM_114995	252153_at	3.7	A	17.9	M	11.2	A	13.2	A		13.5	A	10.9	A	17.3	P	8.1	A
At5g57520	NM_125133	247869_at	1.2	A	5.8	A	2.2	A	1.7	A		1.2	A	12.2	A	7.8	A	4	A
At5g29100	NM_122794	246696_at	0.6	A	2.9	A	1.2	A	0.4	A		2.3	A	4.8	A	4.9	A	4.3	A
At2g15780	NM_127140	265482_at	0.6	A	2.9	A	0.8	A	0.8	A		5.9	A	6.4	A	3.3	A	6.5	A
At2g12610	NM_126896	263080_at	0.6	A	2.9	A	0.3	A	0.3	A		0.3	A	0.8	A	0.4	A	0.2	A
At1g56320	NM_104511	256217_at	73.7	P	356.2	P	298.2	P	448.9	P		56.9	P	139.7	P	161.4	P	195.7	P
At5g14730	NM_121477	246584_at	19.6	P	94.7	P	101.2	P	95.5	P		26.4	P	46.7	P	40.3	P	61	P
At4g36610	NM_119824	246203_at	48.1	P	232.4	P	236.8	P	158.2	P		72	P	273.2	P	299.3	P	173.4	P
At5g52160	NM_124595	248350_at	1.7	A	8.2	A	0.9	A	1.2	A		6.3	A	1.7	A	2.9	A	4.9	A
At3g25200	NM_113426	257837_at	1.1	A	5.3	A	1.1	A	0.3	A		1	A	1.6	A	1.1	A	0.8	A
At3g58550	NM_115717	251531_at	166	P	798.9	P	767.1	P	1039.1	P		120.6	P	168.1	P	181.6	P	186.4	P
At4g39420	NM_120102	252892_at	1.6	A	7.7	P	8.5	P	6.2	M		5.6	P	10.9	P	6.8	M	9.2	P
At1g19230	NM_101781	256011_at	17.1	P	82.1	P	78	P	49.7	P		31.1	P	66.3	P	63.8	P	53.8	P
At3g10460	NM_111881	258968_at	3	A	14.4	A	1.8	A	1.9	A		6.1	A	7.5	A	6.6	A	9.9	A
At3g42400	NM_114107	252807_at	0.5	A	2.4	A	0.2	A	0.1	A		1.4	A	1	A	0.5	A	0.9	A
At5g62760	NM_125671	247408_at	3.4	A	16.3	A	17.6	P	19.4	A		21.1	P	24.1	P	20	P	24.4	P
At5g27600	NM_122642	246789_at	43.5	P	208.3	P	182.4	P	202.1	P		110.2	P	142.4	P	155.9	P	133.6	P
At3g53230	NM_115183	251975_at	134	P	641.3	P	419.6	P	502.3	P		254.4	P	431.7	P	483.1	P	287.1	P
At3g29796	NM_113908	245224_at	1.4	A	6.7	A	2.6	A	0.9	A		11.1	A	10.2	A	10.3	A	11.1	A
At2g03200	NM_126371	266708_at	26.6	M	127.2	P	149.4	P	145.4	P		35.4	P	81.8	P	100.2	P	126	P
At2g40240	NM_129582	263822_at	1.8	A	8.6	A	12.1	A	12	A		15.5	A	10.3	A	11.6	A	12.4	P
At2g44450	NM_130008	267388_at	154.9	P	739.5	P	621.1	P	279.6	P		185	P	468.3	P	376.5	P	185.7	P
At5g38320	NM_123193	249559_at	1.3	A	6.2	A	0.8	A	2.3	A		1.1	A	9.4	A	8.5	A	5.1	A
At1g33910	NM_103113	260121_at	1.7	A	8.1	A	1.6	A	1.4	A		2.3	A	6.8	A	4.9	A	3.6	A
At4g32080	NM_119360	253459_at	1.2	A	5.7	A	0.9	A	0.6	A		0.6	A	6	A	1.3	A	5	A
At2g06220	NM_126632	265528_at	0.8	A	3.8	A	0.8	A	0.8	A		0.7	A	0.8	A	0.5	A	2.4	A
At3g60780	NM_115942	251339_at	0.4	A	1.9	A	0.5	A	0.3	A		0.3	A	0.7	A	0.3	A	0.2	A
At1g19020	NM_101759	259479_at	79.7	P	378.3	P	309.9	P	107.2	P		142.2	P	160.5	P	239	P	109.6	P
At3g25160	NM_113420	257869_at	2.7	A	12.8	A	2.7	A	9	A		12.6	P	25.6	P	16	P	18.1	P
At1g65920	NM_105264	261917_at	3.8	A	18	A	10.4	A	11.4	A		10.6	A	14.1	A	21.5	P	10	A
At1g26710	NM_102434	261264_at	2.6	A	12.3	P	1.7	A	8.9	P		4.4	A	5.7	P	2.9	A	5.1	P
At2g14950	NM_127058	266610_at	1.1	A	5.2	A	0.3	A	0.3	A		1.5	A	3.9	A	2.1	A	1.7	A
At4g31620	NM_119311	253540_at	2.9	A	13.7	A	3.3	A	8.9	A		8.3	A	10.7	A	8.7	A	14.8	M
At3g58770	NM_115739	251543_at	1.8	A	8.5	A	2.9	A	7	A		9.7	A	14.1	A	13.3	P	9.6	A
At5g24655	NM_122374	249721_at	20.7	A	97.7	P	55.1	P	41.7	P		31.9	P	62.2	P	46.2	P	33.3	P
At3g57620	NM_115622	251595_at	0.7	A	3.3	A	1.5	A	0.8	A		0.9	A	1.9	A	0.9	A	0.8	A
At2g35770	NM_129135	265846_at	7.4	A	34.7	P	43.2	P	29.9	P		37.5	P	60.4	P	59	P	36.9	P
At3g60760	NM_115940	251384_at	1.6	A	7.5	A	6.1	A	3.7	A		4.7	A	2.5	A	3.8	A	7.4	A
At4g08530	NM_116922	255123_at	1.6	A	7.5	A	10.8	A	7.9	A		7.6	A	7.2	P	7.4	P	8.5	P
At5g33350	--	246685_at	2.2	A	10.3	A	2.5	A	2	A		1.7	A	13.1	A	6	A	13.2	A
At5g59530	NM_125345	247729_at	15.7	P	73.3	P	50.5	P	41.2	P		20.9	P	29.9	P	40.6	P	32.8	P
At1g67450	NM_105412	264231_at	0.9	A	4.2	A	0.4	A	1.5	A		3.6	A	5.8	A	4.6	A	6.8	A
At5g48140	NM_124188	248714_at	0.9	A	4.2	A	0.5	A	3	A		0.3	A	4.6	A	2.2	A	4	A
At5g46660	NM_124036	248859_at	0.9	A	4.2	A	1.1	A	1.2	A		2.3	A	4.2	M	4.6	A	2.5	P
At5g35380	NM_122929	246608_at	0.3	A	1.4	A	1	A	1.3	A		4.2	A	6.2	A	3.5	A	1.7	A
At1g13630	NM_101233	256095_at	0.9	A	4.2	A	1.3	A	14.3	A		4.1	A	6.3	A	4.1	A	7.9	A
At2g12920	NM_126903	263992_at	0.3	A	1.4	A	0.7	A	0.8	A		0.8	A	1.3	A	0.6	A	1	A
At3g48020	NM_114671	252400_at	24.9	P	116.1	P	102.5	P	66.1	P		44.2	P	60	P	60.7	P	47.3	P
At3g22231	NM_113121	256766_at	1.7	A	7.9	A	1.5	A	1.4	A		462	P	9.3	A	10.5	A	14.2	A
At5g59330	NM_125324	247713_at	1.4	A	6.5	A	1.5	A	17.8	A		10.5	A	21.1	A	21.2	P	33.5	P
At4g26790	NM_118813	253946_at	20.8	A	96.5	P	65.9	P	64.2	P		16.5	A	56.6	P	46.9	P	31.9	P
At1g27730	NM_102538	261648_at	33.4	P	154.5	P	90.6	P	55.2	P		53.4	P	106.2	P	51	P	47.1	P
At1g44254	NM_103544	245212_at	0.8	A	3.7	A	7.7	A	7.8	A		3	A	7.1	A	1.8	A	6.1	P
At1g45100	NM_103585	260934_at	0.8	A	3.7	A	2.1	A	3.9	A		2.3	A	0.6	A	1.1	A	7.2	A
At3g04370	NM_111308	258625_at	14.4	A	66.6	P	35.1	P	56.9	P		20.6	A	27.1	P	24.6	P	40.5	P
At3g42300	NM_114097	252797_at	2.1	A	9.7	A	2.6	A	17.5	A		2.2	A	5.9	A	3.5	A	2.2	A
At5g03000	NM_120378	250963_at	3.3	A	15.2	P	2.2	A	3.3	A		7.6	M	8.7	P	5.8	P	7.2	P
At3g20080	NM_112899	257128_at	3	A	13.8	M	17.9	A	14.6	P		16.3	P	13.5	P	12.5	P	18.3	P
At3g27920	NM_113708	257221_at	1	A	4.6	A	2.6	A	1.2	A		2.5	A	7.3	A	6.4	P	3.1	A
At3g02670	NM_111135	258490_at	0.5	A	2.3	A	1.7	A	1.8	A		1	A	2.4	A	5.2	A	3.9	A
At1g18130	NM_101673	256120_at	1	A	4.6	A	1.7	A	0.7	A		8.2	A	8.7	A	2.9	A	5.8	A
At3g46110	NM_114480	252533_at	3.9	A	17.9	A	26.3	A	11.7	A		35.9	P	25.6	P	25.3	P	20	P
At4g30770	NM_119223	253587_at	1.7	A	7.8	A	1.8	A	1.6	A		1.8	A	4.2	A	4	A	5.2	A
At3g22700	NM_113169	258319_at	1.6	A	7.3	A	1.3	A	7	A		2.8	A	3.7	A	0.9	A	3	A
At2g27420	NM_128302	265665_at	0.9	A	4.1	A	0.8	A	5	A		6.9	A	7	P	3.9	A	7.8	A
At3g14940	NM_112356	257217_at	99.7	P	454.1	P	366.8	P	188.1	P		149.1	P	306.4	P	293.3	P	173.8	P
At3g44370	NM_114305	252682_at	2	A	9.1	A	27.3	A	19.7	A		23.3	P	20.9	P	21.6	P	29.5	P
At4g10260	NM_117094	255806_at	3.3	A	15	A	11.8	A	11.3	A		11.2	A	1	A	7.6	A	1.2	A
At4g32430	NM_119395	253430_at	1.1	A	5	A	6.5	A	17.7	P		15	M	15.4	A	10.7	P	17.7	M
At1g69920	NM_105660	260406_at	1.1	A	5	A	2.1	A	2.1	A		1.1	A	3.3	A	9.4	A	3.8	A
At4g20420	NM_118161	254465_at	1.5	A	6.8	A	1.7	A	1.4	A		7.4	A	11.1	A	5.8	A	4.2	A
At3g55100	NM_115368	251825_at	2.3	A	10.4	A	2.3	A	2	A		0.9	A	6.3	A	2.7	A	7.7	A
At5g64550	NM_125851	247265_at	54.9	P	248	P	323	P	224.1	P		106.6	P	130.1	P	157.4	P	100.7	P
At5g02390	NM_120317	251047_at	1.2	A	5.4	A	1.3	A	1	A		1.9	A	12.2	A	6	A	10.1	A
At1g52890	NM_104167	260203_at	3.8	A	17.1	A	33.2	P	0.8	A		32.2	P	24.1	P	16.6	P	17.8	P
At1g47790	NM_103675	261734_at	0.6	A	2.7	A	0.3	A	1.1	A		0.9	A	4.8	A	0.4	A	4.5	A
At1g60980	NM_104778	259714_at	0.6	A	2.7	A	1	A	1.6	A		6.9	A	6.6	A	4.3	A	10	A
At1g49800	NM_103867	259809_at	0.6	A	2.7	A	1.3	A	1.2	A		0.7	A	1.5	A	1.5	A	1.4	A
At3g16880	NM_112564	257572_at	1.6	A	7.2	A	4.9	A	3	A		7.1	A	10.3	A	6.2	A	7.5	A
At1g77240	NM_106373	264477_at	1	A	4.5	A	7.1	A	5.3	A		3.1	A	4.2	A	4.5	A	1	A
At1g37900	--	245812_at	0.2	A	0.9	A	0.3	A	0.3	A		0.7	A	2.7	A	3	A	0.2	A
At4g08610	--	255097_at	0.4	A	1.8	A	0.1	A	0.4	A		2.7	A	2.1	A	3	A	1.8	A
At1g31630	NM_102898	246578_at	0.4	A	1.8	A	0.2	A	0.4	A		0.4	A	0.4	A	0.1	A	0.3	A
At2g11220	NM_126845	265971_at	0.2	A	0.9	A	0.3	A	0.7	A		0.5	A	0.6	A	1.4	A	0.5	A
At1g01310	NM_100013	261045_at	0.2	A	0.9	A	0.5	A	0.3	A		0.3	A	0.4	A	0.5	A	0.3	A
At4g03840	NM_116622	255350_at	0.2	A	0.9	A	0.2	A	1	A		0.7	A	0.3	A	0.3	A	2.3	A
At1g17020	NM_101562	262482_at	73.2	P	329.1	P	346.9	P	271.7	P		150.7	P	227.7	P	235.5	P	202.5	P
At2g02830	NM_126338	267480_at	2.1	A	9.4	A	4.7	A	1.4	A		5.8	A	4.6	A	5.8	A	4.2	A
At1g55940	NM_104472	260599_at	14.1	P	63.1	P	54.9	P	58.4	P		9.8	P	19.3	P	17.5	P	22.5	P
At3g60110	NM_115874	251430_at	1.7	A	7.6	P	10.5	P	7.1	P		9.7	P	5.1	P	7.6	P	8.1	P
At2g36270	NM_129185	263907_at	3.2	A	14.3	A	14.7	A	6.3	A		6.2	A	12.5	A	9.4	A	12.3	A
At3g45140	NM_114383	252618_at	669	P	2988.5	P	2584.9	P	1676.1	P		1157.1	P	2652.7	P	2266.7	P	1576.4	P
At2g17750	NM_127329	257416_at	1.5	A	6.7	A	1.6	A	7.1	A		8.9	A	9.5	A	9.1	A	13.2	A
At3g32150	NM_114038	256689_at	1.3	A	5.8	A	1.7	A	0.6	A		1.1	A	6.4	A	1.5	A	2.6	A
At2g14380	NM_127002	265602_at	2.4	A	10.7	A	1.9	A	10.5	A		6.2	A	13.7	A	9.3	A	12.7	A
At4g16700	NM_117771	245441_at	4.6	A	20.5	A	15.5	M	29.2	A		18.1	P	15.4	P	13.4	P	26.9	P
At2g30820	NM_128635	267205_at	1.1	A	4.9	A	0.8	A	6.5	A		10.3	P	10.5	P	11	P	9.5	P
At4g10460	NM_117114	254973_at	1.1	A	4.9	A	4.5	A	9.4	M		3.7	A	5.6	P	4.5	A	3	A
At5g61920	NM_125585	247501_at	2	A	8.9	A	1.9	A	7.1	A		6.9	A	11.4	P	11	P	4.8	A
At2g46190	NM_130181	266594_at	0.9	A	4	A	1.1	A	0.9	A		5.3	A	5.1	A	5.8	A	9.7	A
At2g14830	NM_127047	267108_at	0.9	A	4	A	1.5	A	0.8	A		1.8	A	2.6	A	5.7	A	4.7	A
At3g42920	NM_114160	252774_at	2.3	A	10.2	A	2.3	A	8.2	A		9.2	A	9.9	A	7	A	13.6	A
At5g53420	NM_124721	248271_at	90.2	P	399.8	P	339.9	P	195	P		124.3	P	149.4	P	156.4	P	91.3	P
At1g77790	NM_106428	259703_at	1.4	A	6.2	A	3.4	A	1.3	A		5.3	A	7.6	A	4.3	A	6.3	A
At1g43290	NM_103476	264413_s_at	0.7	A	3.1	A	5.3	A	0.6	A		2	A	6.8	A	1.8	A	1.4	A
At2g21100	NM_127680	264010_at	29.6	M	130.8	P	111.1	P	107.3	P		33	P	95.1	P	114.4	P	105.8	P
At3g46480	NM_114515	252526_at	2.4	A	10.6	A	1.4	A	1.5	A		5.6	A	9	A	11.6	A	12	A
At1g71280	NM_105797	259941_s_at	3.2	A	14.1	A	26.3	P	28.1	P		14	A	16.6	P	21.1	P	17.9	P
At4g18560	--	254650_at	1	A	4.4	A	1.1	A	2.7	A		1.4	A	1.9	A	4.4	A	2.1	A
At3g14440	NM_112304	257280_at	0.5	A	2.2	A	4.1	A	1.2	A		6.2	A	5.5	A	6.6	P	8.4	A
At1g05040	NM_100383	265215_at	0.5	A	2.2	A	0.7	A	3.7	A		1	A	2.5	A	0.8	A	0.9	A
At4g07350	NM_116807	255189_at	0.5	A	2.2	A	0.3	A	0.1	A		0.3	A	0.2	A	0.2	A	0.2	A
At5g02070	NM_120285	251081_at	1.8	A	7.9	A	3.2	A	1.5	A		6.3	A	4.7	A	4.6	A	3	A
At4g39130	NM_120073	252914_at	1.3	A	5.7	A	1.6	A	0.7	A		5.3	A	6.8	A	6	A	0.5	A
At3g23930	NM_113298	257567_at	5.3	A	23.2	P	23.5	M	15	A		4.1	A	13.3	P	11.5	P	17	P
At1g66720	NM_105342	256375_at	0.8	A	3.5	A	0.7	A	1.5	A		2.1	A	10.8	A	5.9	A	5.8	A
At5g61750	NM_125569	247516_at	2.4	A	10.5	A	2.1	A	5.3	A		7.7	A	11.4	A	7	A	2.2	A
At5g22570	NM_122163	249890_at	0.8	A	3.5	A	7.1	A	0.5	A		42.4	P	5.6	P	3.4	A	5.2	A
At1g20823	NM_101935	256093_at	34.8	P	152	P	101.3	P	91.4	P		67.3	P	114.1	P	88.5	P	72.2	P
At1g14130	NM_101278	262653_at	49.2	P	214.8	P	174.7	P	188.7	P		92.5	P	146.7	P	122.7	P	115	P
At1g27940	NM_102559	259607_at	1.1	A	4.8	A	1	A	1.3	A		6	A	7.1	A	6.5	A	12.3	A
At5g19360	NM_121941	246065_at	1.1	A	4.8	A	2	A	2.7	A		0.9	A	1	A	2	A	6.4	A
At5g38210	NM_123182	249550_at	5.8	A	25.3	A	30.3	A	22.8	A		26.3	M	28.2	M	25.6	P	25.8	P
At4g01440	NM_116374	255576_at	12.8	P	55.8	P	75.2	P	57.1	P		61.5	P	136.6	P	138.1	P	123.2	P
At3g17260	NM_112604	258441_at	1.4	A	6.1	A	0.5	A	1.4	A		0.5	A	1.6	A	1	A	1.6	A
At3g27620	NM_113678	258235_at	1.7	A	7.4	A	2.4	A	9	A		9.5	A	10.4	A	4.9	A	12.3	A
At4g39210	NM_120081	252888_at	38.4	P	166.8	P	299.1	P	156.4	P		57.8	P	63.7	P	75.6	P	93.8	P
At2g38920	NM_129450	266200_at	0.6	A	2.6	A	1.7	A	1.1	A		2.9	A	3.7	A	8.9	A	2.2	A
At1g28430	NM_102611	261499_at	0.6	A	2.6	A	0.6	A	3.3	A		0.7	A	1.2	A	1.1	A	2.8	A
At4g08030	NM_116872	255174_at	0.3	A	1.3	A	0.4	A	2.3	A		0.5	A	2.1	A	0.4	A	0.4	A
At3g57510	NM_115611	251635_at	0.3	A	1.3	A	0.2	A	0.3	A		4.3	A	4.2	A	0.4	A	2.2	A
At5g16500	NM_121655	250121_at	0.3	A	1.3	A	0.4	A	0.6	A		0.9	A	2.8	A	1.7	A	1.1	A
At1g09610	NM_100833	264559_at	1.8	A	7.8	A	6.8	A	8.7	A		8.6	A	8.9	A	11.3	P	7.7	A
At1g36590	NM_103335	261959_s_at	1.8	A	7.8	A	1.2	A	6.9	A		1.1	A	2.5	A	2.4	A	2.9	A
At5g14860	NM_121490	246589_at	1.5	A	6.5	A	8	A	5.3	A		5.6	A	3	A	4	A	10.8	A
At4g15610	NM_117652	245317_at	225.5	P	975.5	P	1288.8	P	698.6	P		606.2	P	1006.6	P	977.1	P	682.2	P
At2g01580	NM_126219	266344_at	24.3	P	105.1	P	88.4	P	85	P		25.3	P	69.8	P	63.5	P	61.1	P
At3g26930	NM_113605	257014_at	1.9	A	8.2	A	2	A	13.1	A		5.8	A	7.4	A	8.2	A	9	M
At3g50150	NM_114875	252218_at	1.6	A	6.9	A	1.8	A	5	A		12.4	A	13.7	A	14.2	A	13.1	A
At2g35430	NM_129095	266622_at	4.5	A	19.4	A	8.8	A	25.2	A		10.4	A	10.6	A	12.1	A	15.5	A
At2g45760	NM_130139	257363_at	1.3	A	5.6	A	1.4	A	2.1	A		2.8	A	1.4	A	3.8	A	1.6	A
At3g25180	NM_113423	257835_at	3.6	A	15.5	A	8.1	A	8.9	A		7.7	A	4.3	A	7.3	A	6.3	A
At5g40990	NM_123464	249333_at	5.6	A	24.1	P	18.5	P	0.7	A		6	P	6.9	P	12.2	P	2.7	A
At4g05490	NM_116787	255229_at	2	A	8.6	A	1	A	2.1	A		1.3	A	2	A	0.4	A	1.4	A
At4g39610	NM_120121	252881_at	1.7	A	7.3	A	1.5	A	1.3	A		3.8	A	8.4	A	5.3	A	6.8	A
At1g59980	NM_104690	263732_at	4.5	A	19.3	A	7.9	A	14.5	A		20.7	A	7.1	A	14	A	18.5	A
At3g27130	NM_113627	257782_at	2.1	A	9	A	3.1	A	10.4	A		4.8	A	10.9	A	9.4	A	10.3	A
At5g36900	NM_123048	249637_at	0.7	A	3	A	0.5	A	0.3	A		5.4	A	3.1	A	2.6	A	1.6	A
At3g29460	NM_113872	256739_s_at	0.7	A	3	M	2.1	A	2.3	A		3	P	2.7	A	2.6	P	2.8	A
At4g11470	NM_117218	254897_at	0.7	A	3	A	1	A	1.1	A		5.1	A	5.9	A	5.2	A	4.7	A
At1g64780	NM_105152	262883_at	58.9	P	252.2	P	307.7	P	302.4	P		105.7	P	318.4	P	298.4	P	289.7	P
At1g05100	NM_100389	265216_at	2.2	A	9.4	A	2.8	A	1.2	A		1.3	A	1.3	A	1.3	A	1.5	A
At1g17710	NM_101633	259399_at	7	A	29.9	P	8	A	4.3	A		7.5	A	10.7	P	7.6	A	6.4	A
At3g57130	NM_115572	251653_at	2.6	A	11.1	A	3.2	A	9.3	A		6.6	A	7	A	2.4	A	11.9	A
orf215b	--	263505_s_at	2.6	A	11.1	A	23.1	P	17.1	A		11.5	P	12.6	P	15.7	P	24.9	P
At2g12190	NM_126878	266154_at	1.9	A	8.1	A	2.6	A	5.1	A		3.8	A	7	A	10.4	A	8.5	A
At2g43890	NM_129951	267228_at	3.1	A	13.2	A	1.8	A	10.9	A		23.3	P	16.1	A	12	A	11.8	A
At1g37020	NM_103357	261287_at	0.4	A	1.7	A	0.9	A	4.5	A		3.3	A	5.9	A	0.4	A	4.8	A
At4g01760	NM_116406	255565_at	1.6	A	6.8	A	3.6	A	3.7	A		9.7	A	10.7	P	10.2	P	7.6	M
At3g28390	NM_113759	257842_at	0.4	A	1.7	A	0.9	A	0.7	A		0.4	A	0.9	A	1.1	A	0.8	A
At3g43950	NM_114263	252719_at	0.4	A	1.7	A	0.8	A	0.3	A		1.1	A	0.8	A	2.1	A	2.2	A
At3g01840	NM_111050	259004_at	0.4	A	1.7	A	0.8	A	0.4	A		8.3	P	5.9	P	6.3	P	6.2	P
At1g36900	NM_103346	256196_at	4.4	A	18.7	A	8.6	A	13.9	A		11.4	A	21.1	A	13.2	A	27.3	A
At2g47000	NM_130268	266752_at	129.3	P	549.5	P	633.2	P	461.3	P		215.8	P	352.5	P	393.3	P	327.3	P
At1g35880	NM_103286	256315_at	1.7	A	7.2	A	4	A	6.6	A		4.6	A	6.2	M	4.7	A	7.3	A
At5g15700	NM_121574	246514_at	6.4	A	27.1	A	20.9	A	39.3	A		19.6	A	25.4	A	23.3	A	48	A
At4g12650	NM_117335	254827_at	79	P	333.7	P	412.6	P	419.3	P		532.7	P	408.8	P	443.4	P	473.1	P
At1g80610	NM_106709	260275_at	3.6	A	15.2	A	10.1	A	11.4	A		11.9	A	11.1	A	9.5	A	10.2	A
At3g28630	NM_113783	256992_at	2.7	A	11.4	A	1.7	A	1.3	A		9.4	A	7.5	A	6.7	A	7.6	A
At3g59130	NM_115775	251502_at	1.4	A	5.9	A	2.1	A	6.4	A		8.2	A	6.6	A	9.7	A	5.9	A
At5g20910	NM_122099	246189_at	25.7	A	108.3	P	135.3	P	73.3	P		69	P	100.8	P	103.1	P	88.4	P
At3g05360	NM_111409	259297_at	19.5	P	82.1	P	61.9	P	71.8	P		21.8	P	26.7	P	34.9	P	28.2	P
At3g48450	NM_114704	252364_at	18.3	P	77	P	62.7	P	46.4	P		8	P	20.1	P	25.5	P	28.5	P
At5g24860	NM_122395	246967_at	3.9	A	16.4	P	25.7	P	20.4	P		4.8	M	8.5	P	9.1	P	9.8	P
At3g56620	NM_115521	251706_at	22.5	P	94.6	P	86.1	P	58.4	P		41.7	P	50.8	P	56.1	P	41.7	P
At1g77990	NM_106448	262134_at	43.5	P	182.8	P	172.7	P	58.2	P		18.2	A	218.9	P	159.9	P	74.1	P
At1g80340	NM_106683	260300_at	1	A	4.2	A	3	A	14.6	A		0.9	A	12.4	A	13.8	A	8	A
At5g37870	NM_123146	249590_at	0.5	A	2.1	A	1.5	A	1.3	A		1.1	A	7.1	A	3.6	A	2	A
At1g34545	NM_103177	261184_at	0.5	A	2.1	A	2	A	0.7	A		2.5	A	7.2	A	7.6	A	3.8	A
At2g44000	NM_129962	267225_at	1	A	4.2	A	0.4	A	1.6	A		0.8	A	3.6	A	2.9	A	0.7	A
At2g36760	NM_129231	265198_at	0.5	A	2.1	A	0.8	A	0.9	A		2.1	A	3.3	A	2.2	A	0.7	A
At2g10690	NM_126817	265751_at	0.5	A	2.1	A	0.2	A	0.4	A		0.6	A	2.2	A	1.7	A	3.7	A
At5g57810	NM_125165	247897_at	0.5	A	2.1	A	0.8	A	0.9	A		1.2	A	1.4	A	0.8	A	2	A
At1g66310	NM_105302	260131_at	1	A	4.2	A	1	A	1.1	A		0.3	A	1	A	1.1	A	4.2	A
At3g05390	NM_111412	259134_at	38.9	P	163.2	P	72.3	P	39.2	P		47.3	P	83.4	P	52.9	P	32.3	P
At1g73500	NM_106009	245731_at	32.2	P	134.6	P	108.3	P	75.2	P		102.7	P	116.7	P	100	P	66.6	P
At1g30810	NM_102818	264528_at	4.1	A	17.1	A	14.5	A	14.6	A		24	P	21.5	M	26.8	P	21.1	P
At3g10930	NM_111930	256442_at	17.3	P	72.1	P	51.7	P	43.4	P		51.5	P	72	P	61.6	P	61	P
At3g63370	NM_116202	251168_at	0.6	A	2.5	A	0.7	A	0.9	A		5.9	A	7.7	A	4.4	A	6	A
At5g61050	NM_125498	247557_at	1.2	A	5	A	0.7	A	1.4	A		0.4	A	0.5	A	1	A	0.6	A
At5g47340	NM_124105	248782_at	1.2	A	5	A	5.6	A	5	A		10.1	P	9.4	P	7.6	P	6.7	P
At4g21760	NM_118296	254371_at	20.4	P	84.9	P	81.8	P	97.3	P		17.1	P	57.7	P	51.7	P	66.2	P
At5g57050	NM_125087	247957_at	8.4	A	34.9	A	56.8	A	24.7	A		22.5	A	28.3	A	43.3	A	24.7	A
At2g41580	NM_129721	245102_at	1.3	A	5.4	A	0.7	A	1.4	A		3.1	A	3.6	A	3.3	A	5.2	A
At3g50930	NM_114953	252131_at	23.9	P	99.2	P	93.8	P	108.8	P		49.8	P	40	P	33	P	49.4	P
At4g02940	NM_116528	255462_at	87.5	P	363.1	P	372.7	P	269.4	P		160.9	P	248.3	P	284.3	P	182.8	P
At5g11290	NM_121167	250387_at	2.7	A	11.2	A	6	A	5.6	A		5	A	10.5	A	10.8	A	4	A
At2g02990	NM_126351	266743_at	95.3	P	395.2	P	386.6	P	495	P		236.5	P	209.3	P	212.4	P	207.6	P
At3g56380	NM_115496	251709_at	0.7	A	2.9	A	0.2	A	0.1	A		0.8	A	2.1	A	0.4	A	0.3	A
At5g28860	NM_122770	246046_at	2.8	A	11.6	A	6.1	A	5.6	A		5.5	A	5.5	A	5	A	6.7	A
At5g45120	NM_123880	248982_at	1.4	A	5.8	A	1.4	A	6.3	A		6.7	P	7.2	A	5.3	P	9.6	P
At3g54240	NM_115284	251874_at	0.7	A	2.9	A	1	A	1.3	A		1.5	A	2.5	A	0.9	A	1.2	A
At2g29500	NM_128504	266294_at	13.3	P	55.1	P	47.6	P	77.4	P		34.4	P	40.7	P	45.4	P	33	P
At3g30570	NM_113958	258308_at	2.4	A	9.9	A	3.3	A	10.8	A		14.6	A	6.7	A	10.3	A	15.8	A
At4g40095	--	252874_at	1.6	A	6.6	A	3.5	A	6	A		6.1	A	6.9	A	4.1	A	7.7	A
At5g35240	NM_122915	246656_at	0.8	A	3.3	A	1.3	A	0.3	A		3.6	A	1.3	A	2.3	A	0.7	A
At1g72270	NM_105886	259827_at	0.8	A	3.3	A	4	A	0.6	A		4.3	A	5.5	A	4.9	A	5.1	A
At3g22620	NM_113160	256937_at	235.3	P	969.1	P	924	P	577.1	P		407.5	P	1155.6	P	1087.8	P	607.4	P
At3g49160	NM_114775	252300_at	19.4	P	79.9	P	59.2	P	64.7	P		21.6	P	63.5	P	73.8	P	69.2	P
At3g08760	NM_111710	258683_at	8.6	A	35.3	P	59.1	P	43.7	P		48.6	P	58.8	P	59.8	P	62	P
At5g09500	NM_120987	245883_at	2.9	A	11.9	A	1.4	A	9.2	A		10.8	P	6	A	3.5	P	8.1	P
At5g66260	NM_126024	247135_at	1	A	4.1	A	0.4	A	7.2	A		5.6	A	4.4	A	4	A	3.7	A
At5g14650	NM_121469	250142_at	2	A	8.2	A	1.2	A	5.7	A		12.4	P	10	P	9.3	P	10	P
At1g10690	NM_100945	262788_at	3.5	A	14.3	A	15.8	A	1.2	A		16.5	A	6.3	A	8.9	A	2.2	A
At3g31320	NM_113995	256551_at	2.5	A	10.2	A	4.8	A	6.3	A		7.1	P	14.2	P	8	A	6.9	A
At1g64890	NM_105163	262881_at	31.9	P	129.9	P	76.8	P	102.1	P		92.3	P	118.7	P	87.5	P	85.8	P
At1g62110	NM_104892	257414_at	2.8	A	11.4	A	13.4	A	9.7	A		2.9	A	9.7	A	5	A	6.5	A
At1g75270	NM_106182	256453_at	198.9	P	809.2	P	663.1	P	441.5	P		227.7	P	845	P	632.6	P	450	P
At4g31290	NM_119278	253522_at	339	P	1378.1	P	1068.5	P	340.2	P		417.9	P	1344.8	P	1306.5	P	563.5	P
At1g80730	NM_106721	261910_at	1.6	A	6.5	A	7.5	A	8.8	A		4.2	A	4.9	A	6.1	A	7	A
At1g02550	NM_100136	260931_at	3.3	A	13.4	A	2.5	A	11.2	A		5.7	A	6.8	A	2.1	A	6.8	A
At5g50300	NM_124409	248548_at	3.4	A	13.8	P	27.6	P	26.5	P		24.4	P	35.3	P	34.9	P	30.9	P
At2g22240	NM_127790	263433_at	53.2	P	215.9	P	196.4	P	104.8	P		79.7	P	124.6	P	131.4	P	86.9	P
At3g48580	NM_114717	252320_at	5.3	A	21.5	A	21.4	A	15.9	P		6.8	A	6.1	A	6.5	A	11.3	A
At4g27830	NM_118921	253841_at	83.9	P	340.1	P	256.8	P	253.3	P		182.4	P	197.6	P	221.7	P	204.1	P
At3g31920	--	265916_at	3.9	A	15.8	A	12.2	A	3.1	A		26.5	P	25.3	P	18	A	23.1	A
At2g33770	NM_128936	267456_at	226.5	P	917.6	P	907.1	P	759.7	P		391	P	506.3	P	752	P	404.4	P
At1g77970	NM_106446	262187_at	2	A	8.1	A	6.6	A	3.9	A		6.6	A	4.7	A	2.8	A	10.3	A
At1g79110	NM_106562	264091_at	9.6	A	38.8	P	79.8	P	57.2	P		60.9	P	63.5	P	71.7	P	71.9	P
At5g01180	NM_120196	251130_at	16.6	A	66.9	P	63.1	P	24	P		13.8	M	68	P	51.6	P	32.4	P
At4g17770	NM_117886	245348_at	113	P	455.2	P	442.9	P	360.5	P		160.9	P	247.2	P	235.8	P	193.1	P
At1g28230	NM_102588	245671_at	45	P	180.9	P	233.5	P	125.5	P		45.3	P	80.4	P	76.2	P	70.6	P
At1g01180	NM_100000	261573_at	5.2	A	20.9	A	3.9	A	2.9	A		12.8	A	5.5	A	10.3	A	16.2	A
At5g02230	NM_120301	251028_at	41.3	P	165.6	P	449.7	P	115.7	P		184.9	P	268	P	385.1	P	153.3	P
At1g69480	NM_105615	256296_at	15.2	A	60.9	P	59.4	P	30.5	P		17.5	P	22.9	P	28.9	P	20.7	P
At4g36260	NM_119794	253084_at	2.1	A	8.4	A	2.5	A	11.1	A		8.6	A	13.6	A	10	A	14.7	A
At1g21870	NM_102035	260850_at	1.4	A	5.6	A	1	A	7.9	A		8.8	A	10	A	10	A	9.9	A
At2g15520	NM_127112	265504_at	3.3	A	13.2	A	10.9	A	10.2	A		12.5	P	15.1	A	9.8	A	13.2	P
At5g55350	NM_124917	248112_at	1.9	A	7.6	A	2.1	A	13.1	A		2.1	A	3	A	0.6	A	2.1	A
At5g04030	NM_120485	250876_at	1.1	A	4.4	A	0.3	A	0.7	A		0.7	A	3.4	A	1	A	2.1	A
At4g29650	NM_119110	253683_at	2.6	A	10.4	A	2.3	A	3.5	A		8.9	A	11	A	4.7	A	12.1	A
At2g27300	NM_128289	265621_at	1.6	A	6.4	A	5	A	6.1	A		3.4	A	5.6	A	5.8	A	6.7	A
At4g01110	NM_116341	255606_at	1.7	A	6.8	A	6.3	A	4.3	A		5.8	P	11.9	P	13.8	P	8.6	P
At4g05310	NM_116770	255275_at	0.6	A	2.4	A	0.9	A	0.6	A		0.4	A	6.9	A	2.9	A	6.5	A
At2g16450	NM_127198	263611_at	0.7	A	2.8	A	3.6	A	0.8	A		0.5	A	3.3	A	0.8	A	2	A
At1g61710	NM_104853	264432_at	1.1	A	4.4	A	0.7	A	5.5	A		7.2	A	6.1	A	6	A	8.9	A
At1g33350	NM_103062	256532_at	2.5	A	10	A	2.4	A	3	A		12.3	A	10	A	14.6	P	12	A
At2g37310	NM_129287	266002_at	2.6	A	10.4	A	9.3	A	15.5	A		12.1	A	8.8	A	12.5	P	16.3	P
At3g30270	NM_113926	256703_at	0.7	A	2.8	A	0.6	A	1.1	A		0.3	A	1.8	A	5	A	2.2	A
At1g54190	NM_104297	262991_at	1.7	A	6.8	A	9.1	A	9.1	A		2.5	A	6.8	A	7.1	A	5.6	A
At3g32160	NM_114039	256690_at	0.5	A	2	A	0.5	A	1.1	A		2.2	A	4.6	A	4.4	A	1	A
At4g29630	NM_119108	253681_at	0.4	A	1.6	A	0.6	A	0.6	A		0.5	A	2.6	A	0.3	A	0.4	A
At4g26290	NM_118762	254003_at	0.6	A	2.4	A	0.3	A	0.3	A		2.2	A	1.9	A	1.9	A	3.7	A
At1g31350	NM_102874	262552_at	2.2	A	8.8	A	18.1	A	12.3	A		19.2	P	18.4	A	20.7	P	18.6	P
At2g06120	NM_126622	265515_at	0.2	A	0.8	A	0.2	A	1.1	A		0.4	A	2	A	0.2	A	0.2	A
At1g52840	NM_104162	260202_at	0.2	A	0.8	A	0.5	A	0.5	A		3.4	P	3.5	M	4.1	A	3.1	A
At3g42290	NM_114096	252796_at	0.3	A	1.2	A	1.3	A	1.1	A		0.6	A	3.1	A	1.4	A	3	A
At4g02970	NM_116531	255464_s_at	0.4	A	1.6	A	1.2	A	2.6	A		0.9	A	2.3	A	3.8	A	3.6	A
At1g66380	NM_105309	260139_at	0.3	A	1.2	A	0.8	A	0.5	A		0.7	A	0.7	A	0.3	A	2.8	A
At3g51200	NM_114979	252145_at	0.3	A	1.2	A	1.1	A	0.3	A		0.7	A	1.1	A	0.8	A	0.6	A
At3g27810	NM_113696	258237_at	0.4	A	1.6	A	0.4	A	0.5	A		0.2	A	0.5	A	2.8	A	1.9	A
At1g30100	NM_102749	256190_at	0.3	A	1.2	A	0.4	A	0.3	A		0.5	A	0.4	A	0.5	A	2.9	A
At5g23960	NM_122301	249760_at	0.1	A	0.4	A	0.4	A	0.2	A		0.7	A	0.9	A	0.3	A	1.1	A
At2g22940	NM_127859	266829_at	0.1	A	0.4	A	0.1	A	0.2	A		0.1	A	0.3	A	0.3	A	3	A
At2g05960	NM_126609	266025_at	0.1	A	0.4	A	0.3	A	0.3	A		0.1	A	0.2	A	0.1	A	0.3	A
At3g06895	NM_111570	258547_at	0.1	A	0.4	A	0.1	A	0.1	A		1	A	0.3	A	0.1	A	0.3	A
At1g78410	NM_106488	260804_at	4.3	A	17.2	A	3.5	A	8.3	A		14.7	P	4.8	A	4.8	A	5.4	A
At5g08220	NM_120905	250573_at	0.6	A	2.4	A	10.3	A	5.5	A		11.4	A	10.4	A	10.7	A	11	A
At1g70920	NM_105760	262311_at	0.2	A	0.8	A	0.4	A	0.5	A		3.5	A	2.6	A	3.9	A	4.3	A
At5g25260	NM_122435	246927_s_at	0.3	A	1.2	A	8.9	A	0.7	A		35.2	P	3.5	A	6.5	P	8.6	P
At4g27652	NM_118902	253830_at	31.3	P	124.9	P	142.1	P	70.6	P		37.2	P	83.3	P	72.7	P	52.4	P
At5g62180	NM_125612	247458_at	3.5	A	13.9	A	17.4	A	7.6	A		30.2	P	24.6	A	22.6	A	26.4	A
At4g16960	NM_117799	245457_s_at	6.7	A	26.6	A	43.5	P	35.1	A		42.9	P	50.1	P	42.5	P	45.5	P
At4g31630	NM_119312	253541_at	3	A	11.9	A	3.9	A	1.2	A		4.8	A	0.9	A	2	A	0.7	A
At5g23530	NM_122260	249794_at	48.9	P	193.9	P	282.1	P	199.7	P		73.2	P	107.7	P	129.9	P	120	P
At2g29670	NM_128521	266617_at	206.3	P	814.9	P	889.7	P	291.4	P		193.7	P	316	P	306	P	183.8	P
At3g55680	NM_115426	251748_at	5.6	A	22.1	A	14.2	A	2.4	A		9.5	A	11.4	A	7.1	A	15.6	A
At5g46590	NM_124029	248855_at	1.7	A	6.7	A	16.3	A	5.3	A		7.1	A	9.1	A	13.3	A	10	A
At3g56260	NM_115484	251725_at	6.4	A	25.2	A	18	A	8.9	A		10.1	A	18	A	16.2	A	17.2	A
At4g01490	NM_116379	255581_at	1.6	A	6.3	A	5.1	A	1.2	A		2.4	A	11.3	A	6.3	A	7.2	A
At3g29140	NM_113837	258248_at	1.5	A	5.9	A	1	A	1.5	A		6.1	A	8.7	A	6.4	A	6.5	A
At2g46150	NM_130177	266596_at	4	A	15.7	M	33.7	P	22.2	P		41.1	P	48.5	P	50.7	P	36.7	P
At3g29370	NM_113862	256743_at	1.3	A	5.1	A	1	A	2.6	A		9.6	P	10.8	P	9.1	P	6.8	M
At1g69720	NM_105640	260396_at	1.3	A	5.1	A	2.6	A	2.4	A		9.9	P	2.9	A	4	A	7.4	A
At5g63560	NM_125751	247359_at	53.7	P	210.5	P	243.8	P	246.5	P		66.4	P	73.6	P	102.4	P	107.8	P
At3g43940	NM_114262	252718_at	1.2	A	4.7	A	3.2	A	5.2	A		2.1	A	11.5	A	6.4	A	3.4	A
At5g22460	NM_122151	249917_at	43.9	P	171.8	P	323	P	79.4	P		92.4	P	183.2	P	186.4	P	77.6	P
At3g15400	NM_112408	258392_at	3.3	A	12.9	A	3	A	14.4	A		4.2	A	10.6	A	9.6	A	8.1	A
At2g07693	NM_126744	265241_at	1.1	A	4.3	A	0.5	A	6.1	A		3.1	A	4.5	A	3	A	2.3	A
At3g59030	NM_115765	251504_at	5.4	A	21.1	A	6.5	A	2.9	A		15.4	A	25.9	A	10.2	A	14	A
At5g41040	NM_123469	249289_at	86.5	P	337.8	P	334.9	P	264.4	P		122.9	P	347.1	P	380.4	P	220.6	P
At5g54060	NM_124785	248185_at	22.9	A	89.2	P	191.7	P	103.1	P		20.1	A	56.5	P	63.9	P	73	P
At1g64900	NM_105164	262882_at	39.8	P	154.9	P	169.3	P	157.4	P		49.8	P	97.7	P	111.6	P	123.1	P
At1g69870	NM_105655	260410_at	56.1	P	218.3	P	367.2	P	181.3	P		171.3	P	189.7	P	198.1	P	166.6	P
At4g02410	NM_116474	255502_at	40.8	P	158.7	P	155.2	P	102.3	P		63.7	P	99.7	P	104	P	70.8	P
At5g40460	NM_123410	249379_at	5.4	A	21	A	11.9	A	11.5	A		16.5	P	17.7	P	15.4	P	17	P
At3g25870	NM_113490	258078_at	0.9	A	3.5	A	27.8	P	16.8	A		17.7	P	11.7	P	28.9	P	26.9	P
At4g39830	NM_120146	252862_at	2.7	A	10.5	A	18.9	P	13.7	A		42.7	P	28.8	P	27.6	P	25.2	P
At5g36150	NM_123006	249687_at	5.2	A	20.2	P	4.4	A	22.2	P		9.3	P	10.5	P	6.9	P	9.8	P
At2g37580	NM_129313	267177_at	12.3	A	47.7	P	55.7	P	34.3	P		25.6	P	31	P	38.3	P	31.5	P
At3g21250	NM_113020	258033_at	74.7	P	289.6	P	166.8	P	200.1	P		66	P	186.6	P	182.9	P	159.1	P
At3g49700	NM_114830	252279_at	2.4	A	9.3	A	2.2	A	4.2	A		3	A	6.5	A	3.9	A	5.1	A
At1g20750	NM_101927	256084_at	0.8	A	3.1	A	0.6	A	1.4	A		4.2	A	6.7	A	1.2	A	7.5	A
At3g05930	NM_111467	258748_at	1.5	A	5.8	A	2.7	A	1.4	A		7.7	A	2.5	A	5.6	A	4	A
At1g13340	NM_101205	259410_at	28.2	P	108.9	P	98.2	P	88.8	P		65.9	P	58	P	57.9	P	50.6	P
At3g14620	NM_112323	258063_at	65	P	250.9	P	223.3	P	344.6	P		312.8	P	376.5	P	373.5	P	380.3	P
At4g05020	NM_116741	255259_at	76.4	P	294.9	P	376.6	P	401.3	P		189.3	P	239.8	P	280	P	270.8	P
At5g66630	NM_126061	247105_at	2.8	A	10.8	M	26.8	P	10.4	P		11.9	P	15.9	P	23.2	P	17.5	P
At5g29020	NM_122786	246722_at	0.7	A	2.7	A	6.3	A	1.2	A		4.9	A	7.9	A	4.4	A	7.3	A
At3g15800	NM_112450	258265_at	2.8	A	10.8	A	17.6	A	9.8	A		16	A	19.3	A	16.8	A	23	M
At5g42910	NM_123656	249170_at	0.7	A	2.7	A	3.3	A	0.9	A		2.6	A	2.6	A	2.4	A	2.1	A
At1g67800	NM_105448	245197_at	27	P	104.1	P	86	P	65.5	P		80.9	P	79.3	P	72.7	P	86.1	P
At3g56710	NM_115530	246293_at	8.7	P	33.5	P	24.2	P	24.5	P		59.8	P	32.6	P	19.4	P	19.7	P
At4g03650	NM_116603	255389_at	1.3	A	5	A	3.3	A	0.2	A		2.1	A	0.5	A	1.9	A	1.3	A
At5g41640	NM_123528	249257_at	1.8	A	6.9	A	6.5	A	1.8	A		9.5	A	18.9	A	10.9	A	9.4	A
At1g74220	NM_106082	260246_at	0.6	A	2.3	A	0.7	A	6.2	A		3.4	A	6.1	A	1	A	2.9	A
At2g39530	NM_129511	266967_at	31.1	P	119	P	153.1	P	62.1	P		101.9	P	99.9	P	144.6	P	62.9	P
At4g10730	NM_117141	254993_at	6.2	A	23.7	A	12.3	A	16.7	M		20.3	P	18.2	P	21.3	P	17.3	P
At5g65160	NM_125914	247229_at	3.9	A	14.9	A	14.5	A	15.8	A		11.6	A	12.8	A	13.1	P	13.1	A
At2g37800	NM_129336	266085_at	1.1	A	4.2	A	2.9	A	0.6	A		1.3	A	2.9	A	4	A	4.7	A
At2g32210	NM_128780	265670_s_at	24	P	91.6	P	130	P	53.2	P		56.7	P	56.4	P	61.7	P	43.8	P
At4g23060	NM_118435	254293_at	11.4	A	43.5	P	55	P	41.2	P		21.3	P	42.4	P	51.9	P	38.5	P
At5g12460	NM_121284	245154_at	2.7	A	10.3	A	3.5	A	9.1	A		8	A	6.1	A	6.6	A	8.6	A
At4g15210	NM_117609	245275_at	13.2	A	50.3	P	38	P	40.7	P		22.6	P	52.7	P	41.1	P	36.9	P
At4g02160	NM_116448	255531_at	2.6	A	9.9	A	10.7	A	6.5	A		10	A	12	A	10.6	A	8.8	A
At1g69880	NM_105656	260408_at	18.6	P	70.8	P	106.1	P	40.8	P		37	P	34.2	P	30.6	P	31.6	P
At4g24570	NM_118590	254120_at	21.4	A	81.4	P	56.6	P	44	P		26.9	P	52.6	P	37.4	P	45.7	P
At4g10780	NM_117146	254935_at	1.5	A	5.7	A	1.4	A	2.6	A		12.6	A	7.9	A	8.5	A	9.6	A
At3g26460	NM_113553	256878_at	20	P	76	P	81.1	P	62.1	P		27.7	P	38.2	P	36.2	P	43.2	P
At2g03180	NM_126369	266724_at	1	A	3.8	A	0.7	A	0.5	A		4.1	A	7.5	A	4.7	A	4.8	A
At3g20850	NM_112976	257977_at	0.5	A	1.9	A	1.5	A	3.3	A		3.7	P	7.9	A	4.5	P	5.7	P
At2g02515	NM_126307	267218_at	0.5	A	1.9	A	1.6	A	1.8	A		1.6	A	2.9	A	2	A	2.1	A
At3g49620	NM_114822	252265_at	1	A	3.8	A	0.4	A	0.5	A		15.8	P	4.2	A	9.3	P	4.8	A
At1g62180	NM_104899	264745_at	333.5	P	1266.9	P	266.8	P	271.7	P		253.2	P	1138.1	P	233.9	P	263.5	P
At3g13310	NM_112176	257654_at	27	P	102.4	P	200.8	P	129.2	P		150.8	P	285.2	P	236	P	204.7	P
At3g14300	NM_112288	258363_at	2.4	A	9.1	A	2.7	A	1.9	A		11.8	A	10.2	A	6.3	A	15.5	A
At3g24900	NM_113402	257591_at	4.6	A	17.4	M	17.4	A	10.5	A		13.3	P	6.2	P	7.6	P	9.1	P
At3g63240	NM_116189	251160_at	4.1	A	15.5	A	4.9	A	10.9	A		23.8	P	19.3	M	25.6	P	12.6	A
At4g33550	NM_119510	253344_at	30	P	113.4	P	131.8	P	133.3	P		48.8	P	71.1	P	67.5	P	56.6	P
At1g06980	NM_100571	256066_at	1.8	A	6.8	A	2.9	A	4.6	A		12.5	P	14.9	A	13.4	P	15.9	A
At5g08460	NM_120931	250519_at	1.8	A	6.8	A	7.5	A	3	A		10.8	A	1.6	A	5.6	A	12.8	A
At5g59700	NM_125362	247686_at	13	A	49.1	P	23.2	M	33.2	A		16.7	A	22.6	M	28.2	M	23.2	A
At1g12190	NM_101091	261024_at	1.3	A	4.9	A	1.3	A	1	A		2.2	A	5.9	A	0.6	A	3.7	A
At5g32630	--	252840_at	1.3	A	4.9	A	0.9	A	1.3	A		7.6	A	6.1	A	4.3	A	6.6	A
At3g60410	NM_115905	251375_at	1.7	A	6.4	A	35.9	A	24.3	A		49.3	P	46.6	P	39.8	P	36.8	P
At5g24340	NM_122342	249789_at	4.2	A	15.8	A	25.1	A	15.7	A		31.9	P	30.4	P	28.1	P	27.4	P
At5g64000	NM_125796	247314_at	9.8	P	36.8	P	38.3	P	27.5	P		32.6	P	26.4	P	29.1	P	26.1	P
At5g01600	NM_120238	251109_at	360.4	P	1352.5	P	1176.8	P	2042.9	P		513.4	P	1121.6	P	1304.1	P	2261.9	P
At3g32280	NM_114050	256642_at	0.4	A	1.5	A	0.2	A	0.2	A		0.1	A	3.2	A	0.2	A	0.6	A
At1g55030	NM_104377	256345_at	1.2	A	4.5	A	0.6	A	2.5	A		5.6	P	7.2	P	5.2	P	7.3	P
At4g25470	NM_118679	254075_at	1.6	A	6	A	3.2	A	2.7	A		5.4	A	4.9	A	4.7	A	6.7	A
At2g42180	NM_129780	267633_at	0.4	A	1.5	A	0.7	A	0.5	A		0.8	A	3.3	A	0.9	A	0.6	A
At5g32600	NM_122839	246163_at	0.4	A	1.5	A	0.9	A	0.4	A		3.1	A	3.6	A	1	A	2.6	A
At1g51750	NM_104054	256171_s_at	0.8	A	3	A	0.7	A	1.6	A		2.1	A	2.5	A	5.7	A	2.6	A
At2g06170	NM_126627	265525_at	2	A	7.5	A	2.2	A	3.7	A		3.7	A	3.4	A	5.3	A	4.5	A
At5g49140	NM_124291	248644_at	0.4	A	1.5	A	1	A	1.4	A		1.3	A	1.3	A	1	A	1.2	A
At4g20500	NM_118169	254471_s_at	0.4	A	1.5	A	1.1	A	1.5	A		5.5	A	4.3	A	6.5	A	9.6	A
At4g38340	NM_119996	253036_at	0.8	A	3	A	2.6	A	1.9	A		1.5	A	1	A	1.4	A	1.7	A
At3g18120	NM_112694	258142_at	0.8	A	3	A	4.9	A	1	A		0.7	A	1.3	A	0.3	A	1.3	A
At5g58910	NM_125281	247769_at	3.5	A	13.1	A	12.8	A	1.8	A		2.9	A	10.9	M	11.8	P	8	A
At1g02530	NM_100134	260932_s_at	12.8	P	47.9	P	61.7	P	93.7	P		13.9	P	27.1	P	21.8	P	50.1	P
At2g27270	NM_128285	265623_at	2.3	A	8.6	A	1.8	A	8.5	A		6	A	8.8	A	7.7	A	8.2	A
At2g28850	NM_128444	266218_s_at	67.8	P	253.4	P	226.4	P	263.5	P		197.7	P	346.6	P	265	P	206.2	P
At2g10760	--	257340_at	1.5	A	5.6	A	2.1	A	1.2	A		11	A	9.2	A	3.6	A	8.1	A
At3g50650	NM_114925	252173_at	25.3	A	94.3	P	107.8	P	81.3	P		43.2	P	55.3	P	71.9	P	50	P
At3g05165	NM_111389	259310_s_at	329.4	P	1226.2	P	1093.5	P	307.4	P		302	P	1003.5	P	916.7	P	337.5	P
At1g51640	NM_104042	256176_at	10.8	A	40.2	P	31.4	P	29.6	P		12.4	A	22.9	P	23.7	P	30.7	P
At1g07500	NM_100624	261065_at	10.8	A	40.2	P	54.6	P	32.3	P		15.8	A	21.6	A	34	A	26.5	A
At4g27420	NM_118876	253863_at	1.8	A	6.7	A	0.7	A	3.6	A		5	A	3	A	4.8	A	2.1	A
At2g22270	NM_127793	263430_at	3.2	A	11.9	M	17.7	P	11.9	P		21.3	P	20.5	P	22.3	P	18.7	P
At4g33040	NM_119458	253382_at	82.1	P	305.1	P	303.6	P	157.9	P		117.4	P	132.4	P	149.5	P	89.4	P
At5g41860	NM_123551	249274_at	0.7	A	2.6	A	3.7	A	3.4	A		12	A	8.5	A	10.2	A	12.5	A
At4g14680	NM_117550	245254_at	99.8	P	370.6	P	139.8	P	104.2	P		96.2	P	278.2	P	118.6	P	106.4	P
At1g67360	NM_105404	264968_at	169.8	P	630	P	558.6	P	450.2	P		339.4	P	550.1	P	496	P	324.8	P
At2g18210	NM_127378	265327_at	30.6	P	113.3	P	57.3	P	53.2	P		39.2	P	71.3	P	47.5	P	47.9	P
At4g18990	NM_118017	254598_at	1.3	A	4.8	A	7.1	A	4.7	A		8.6	A	5.2	A	5.6	A	3.9	A
At5g32510	NM_122830	245974_at	1.6	A	5.9	A	4.4	A	2.8	A		2.6	A	6.8	A	3.6	A	6.2	A
At1g61390	NM_104820	264755_at	3.2	A	11.8	A	3.9	A	2.1	A		0.8	A	6.2	A	6	A	4.5	A
At2g32020	NM_128762	265668_at	25.7	P	94.7	P	97.3	P	137.7	P		17	P	20.9	P	26.3	P	40.2	P
At5g02360	NM_120314	251045_s_at	4.7	P	17.3	P	28.8	P	12.4	P		15.3	P	23.2	P	36.2	P	19.5	P
At5g65510	NM_125949	247196_at	1.2	A	4.4	A	7.1	A	10.9	A		0.9	A	7.9	A	7.2	A	5.6	A
At3g43480	NM_114216	252752_s_at	0.3	A	1.1	A	0.6	A	0.4	A		0.4	A	2.2	A	0.5	A	2.1	A
At3g06120	NM_111487	256395_at	0.6	A	2.2	A	0.8	A	1	A		1.5	A	4.2	A	3.8	A	4.4	A
At5g28130	NM_122696	246706_at	0.3	A	1.1	A	0.6	A	0.3	A		5.6	A	5.5	A	2.2	A	2.1	A
At3g24260	NM_113332	257156_at	0.6	A	2.2	A	0.4	A	1	A		0.6	A	1.5	A	1	A	0.4	A
At5g54070	NM_124786	248188_at	0.3	A	1.1	A	0.7	A	2.6	A		2.5	A	2.3	A	1	A	1.2	A
At5g54470	NM_124827	248160_at	0.9	A	3.3	A	1.7	A	0.6	A		5.7	A	6.9	A	10.4	A	3.5	A
At3g17520	NM_112632	258347_at	0.9	A	3.3	A	0.4	A	1.1	A		2.3	A	2.8	A	0.7	A	0.6	A
At5g16930	NM_121699	246461_at	11.9	P	43.6	P	26.7	P	80.7	P		23.3	P	25.9	P	30.9	P	39.7	P
At2g38160	NM_129372	267146_at	2.3	A	8.4	A	1.4	A	2.4	A		12	A	10.7	A	11.1	A	8.7	A
At1g48500	NM_103746	261297_at	8	A	29.2	A	32.8	M	47.8	P		17	A	31.4	P	30.4	P	30	P
At5g55720	NM_124954	248073_at	1.4	A	5.1	A	0.8	A	0.5	A		4.7	A	6.8	A	7.8	A	6.5	A
At4g15360	NM_117624	245552_at	2.5	A	9.1	P	3	A	4	A		3.3	P	2.7	P	4.8	P	4.3	P
At3g58390	NM_115701	251572_at	2.2	A	8	A	1.4	A	1.3	A		4.4	A	3	A	3.5	A	1.3	A
At1g26320	NM_102396	245820_at	4.1	A	14.9	A	8.8	A	8.6	A		7.8	A	19.7	A	12	A	15	A
At3g22710	NM_113170	258320_at	1.9	A	6.9	A	6.6	A	1	A		10.6	A	10.4	P	7.2	M	17.7	P
At1g33610	NM_103084	245767_at	3.8	A	13.8	A	0.8	A	1.8	A		12.7	A	6.5	P	8.8	P	7.7	P
At4g12380	NM_117308	254838_at	2.7	A	9.8	A	1.3	A	4.1	A		5.4	A	1.5	A	5.2	A	3.3	A
At5g39520	NM_123314	249454_at	30.7	P	111.4	P	156	P	63.8	P		170.9	P	112.6	P	128.2	P	85.1	P
At5g62320	NM_125626	247451_at	0.8	A	2.9	A	0.9	A	0.9	A		0.7	A	6	A	1.4	A	0.7	A
At1g68360	NM_105507	260484_at	9.5	A	34.4	M	40.7	A	36.7	P		27.6	P	30.2	A	34.2	P	34.1	P
At4g22760	NM_118405	254334_at	2.6	A	9.4	A	1.3	A	9.5	A		10.9	A	9.9	A	8.8	A	13.2	A
At5g24320	NM_122340	249787_at	16.1	A	58.2	P	87	P	59.6	P		61	P	82.9	P	73.5	P	64.1	P
At3g63010	NM_116166	251200_at	57.2	P	206.5	P	363.1	P	201.2	P		129.5	P	205.4	P	229.9	P	129.9	P
At5g31411	--	246675_at	2	A	7.2	A	0.9	A	0.7	A		2.8	A	8.5	A	4.5	P	4.2	A
At3g18720	NM_112758	257752_at	0.5	A	1.8	A	1.1	A	0.7	A		4.7	A	8.6	A	1.1	A	7.2	A
At4g29980	NM_119144	253641_at	2	A	7.2	A	0.8	A	1.7	A		8.9	A	7.3	A	1.3	A	10	A
At4g17700	NM_117879	245377_at	0.5	A	1.8	A	0.8	A	1.2	A		4.7	A	6.8	A	3.7	A	4.2	A
At4g40020	NM_120166	252873_at	0.5	A	1.8	A	1.4	A	3.1	A		3	A	3.9	A	1.8	A	3.7	M
At2g06130	NM_126623	265514_s_at	1	A	3.6	A	0.3	A	0.9	A		2	A	0.3	A	0.6	A	0.5	A
At2g33260	NM_128886	255841_at	2.5	A	9	A	11.4	A	2	A		13	A	12.5	A	9.5	A	10	A
At3g25850	NM_113487	256996_at	0.5	A	1.8	A	2.9	A	0.5	A		3.6	A	3.8	A	2.9	A	5.1	A
At5g33340	NM_122858	246684_at	0.5	A	1.8	A	1.5	A	4.3	A		5.9	A	7.7	A	5.8	A	8.3	A
At5g37610	NM_123120	249602_at	0.5	A	1.8	A	0.6	A	1.7	A		5.5	A	1.2	A	1.7	A	4.4	A
At3g05110	NM_111383	259301_at	2.7	A	9.7	A	2.1	A	1	A		6.3	A	10	A	6.7	A	5.5	A
At2g23470	NM_127911	267148_at	2.7	A	9.7	A	4.3	A	12.7	A		18.9	A	18.6	A	19.6	A	27.2	A
At4g10960	NM_117166	254952_at	58.2	P	208.9	P	202.6	P	147.6	P		101.1	P	143.6	P	176.2	P	132.4	P
At2g47520	NM_130320	245173_at	7.5	A	26.9	P	30.2	P	39.2	P		6.8	A	7.8	A	6.9	P	40.7	P
At3g60120	NM_115875	251456_at	3.3	A	11.8	A	1.8	A	1.6	A		4.9	A	7.8	A	7.8	P	5.9	A
At5g01880	NM_120266	251066_at	0.7	A	2.5	A	6.8	A	3.7	A		8.2	A	17.8	A	11.8	M	10.5	A
At1g54330	NM_104311	262999_at	1.4	A	5	A	5.9	A	2.4	A		5	A	5.5	A	6.2	A	5	A
At3g44440	NM_114312	252660_at	1.4	A	5	P	5.6	A	5.9	A		3.1	P	6.4	P	6.3	P	4.8	P
At5g17980	NM_121803	250070_at	9.3	A	33.2	P	58.2	P	27.3	P		32.5	P	39.6	P	46	P	30	P
At1g75300	NM_106185	256509_at	6.5	A	23.2	A	12.8	A	9.5	A		9.4	A	18.1	A	17.9	A	15.4	A
At4g13820	NM_117456	254736_at	5.8	A	20.7	P	8.2	A	9.7	A		12.8	M	12.1	A	14.2	P	13.6	P
At1g21250	NM_101978	259561_at	16	A	57.1	P	70	P	61.9	P		361.9	P	47	P	66	P	60.1	P
At5g10760	NM_121114	250445_at	2.3	A	8.2	A	11.1	A	7.8	A		128.7	P	15.4	A	10.5	M	15.1	A
At5g49480	NM_124325	248607_at	147.5	P	524.8	P	644.5	P	796.7	P		255.6	P	369.5	P	526.8	P	900	P
At3g25610	NM_113459	256756_at	33	P	117.4	P	123	P	73.3	P		71.4	P	87.9	P	75.6	P	56.1	P
At2g10870	NM_126823	263294_at	0.9	A	3.2	A	1.5	A	0.8	A		3.9	A	7.7	P	5.4	A	8.5	P
At5g03640	NM_120445	250905_at	1.8	A	6.4	A	7.4	A	4.5	A		12.6	P	15.7	M	15.9	P	17.9	P
At1g72100	NM_105868	256338_at	0.9	A	3.2	A	1.9	A	1	A		0.9	A	1.2	A	1.1	A	0.9	A
At1g51670	NM_104045	256175_at	2.7	A	9.6	A	2.5	A	9	A		6	A	5.5	A	4.8	A	13.4	P
At1g47980	NM_103694	259615_at	3.1	A	11	A	5.2	A	1.8	A		6.5	A	7.6	A	5.9	A	11.6	A
At3g56500	NM_115508	251689_at	4.3	A	15.2	A	2.1	A	0.4	A		15	P	17.5	A	14.3	A	13.4	A
At3g45730	NM_114442	252539_at	8.6	A	30.4	P	30.6	P	33	P		9.9	A	9.2	A	13.6	P	15.6	P
At1g26730	NM_102436	261261_at	19.4	P	68.5	P	110.9	P	50.5	P		64.6	P	61.8	P	72.5	P	60.9	P
At5g53870	NM_124766	248236_at	43.1	P	152	P	185.5	P	186.7	P		72.6	P	122.3	P	106	P	83.1	P
At1g40230	NM_103389	246364_at	5.4	A	19	P	4.9	A	7.3	A		5.8	A	8.7	P	6.8	A	7.9	A
At3g63360	NM_116201	251167_at	3.3	A	11.6	A	2.1	A	2.2	A		1	A	10.2	A	8.6	A	4.5	A
At5g65300	NM_125928	247177_at	35.9	P	126	P	111.9	P	82.8	P		46	P	91.4	P	106.4	P	56.2	P
At2g47800	NM_130347	266464_at	71.2	P	249.8	P	243.9	P	222.1	P		103.8	P	113.1	P	127.1	P	120.1	P
At2g15480	NM_127108	265499_at	14.8	A	51.9	P	56.2	P	27.3	P		26.1	P	35.3	P	46.1	P	53.2	P
At1g73070	NM_105965	262359_at	0.6	A	2.1	A	1.8	A	3.5	A		1.4	A	3.9	A	4.9	A	1.2	A
At1g57780	NM_104573	245829_at	0.6	A	2.1	A	0.3	A	0.4	A		1.9	A	3.3	A	1.8	A	2.3	A
At3g45950	NM_114464	252556_at	0.6	A	2.1	A	1	A	0.9	A		3.6	A	1.5	A	4.8	A	5	A
At2g11110	NM_126834	265969_at	0.6	A	2.1	A	0.8	A	1.4	A		0.4	A	0.6	A	0.7	A	0.7	A
At3g43860	NM_114254	252710_at	1.4	A	4.9	A	2.3	A	1.3	A		6.5	A	4.1	A	1.7	A	9	A
At2g28820	NM_128441	266217_at	7.8	A	27.3	A	20	P	28.8	P		5.8	A	4	A	3.5	A	10.5	M
At1g66645	NM_105336	256377_at	1.8	A	6.3	A	0.8	A	12.1	A		6.5	A	12.8	A	9.7	A	9.4	A
At2g20880	NM_127658	265418_at	2.2	A	7.7	A	8.6	A	2.2	A		13.4	A	10.2	A	14.2	A	14.4	A
At3g60470	NM_115911	251419_at	3	A	10.5	A	1.7	A	8.3	A		10.8	P	2.6	A	5.6	A	5.6	A
At5g02300	NM_120308	251041_at	2.6	A	9.1	A	11.5	A	3.5	A		29.8	P	34.2	P	34.1	P	26.7	P
At1g80820	NM_106730	261899_at	9.4	A	32.9	P	45.9	P	32.9	P		16.3	P	21.1	M	18.8	P	17.2	P
At2g39590	NM_129517	266972_at	0.8	A	2.8	A	2.3	A	4.2	A		1.4	A	5.2	A	2.2	A	1.1	A
At1g31400	NM_102879	262555_at	0.4	A	1.4	A	0.5	A	2.8	A		0.6	A	5.5	A	1.4	A	6	A
At2g43220	NM_129884	257372_at	1.6	A	5.6	A	0.7	A	5.9	A		7.4	A	7.6	A	9.5	A	8.9	A
At2g27750	NM_128334	266243_at	0.4	A	1.4	A	0.5	A	0.8	A		0.3	A	3.2	A	0.8	A	2.8	A
At2g01800	NM_126241	257385_at	0.2	A	0.7	A	0.3	A	0.5	A		0.3	A	1.6	A	1.7	A	0.2	A
At4g23780	NM_118509	254220_at	0.2	A	0.7	A	0.2	A	0.2	A		1.7	A	1.8	A	0.1	A	0.5	A
At4g36370	NM_119800	253086_at	0.2	A	0.7	A	0.2	A	0.5	A		0.2	A	0.8	A	0.4	A	0.7	A
At2g11680	NM_126863	263389_at	0.2	A	0.7	A	0.2	A	0.5	A		3.1	A	2.8	A	2.1	A	2.6	A
At5g47280	NM_124099	248810_at	0.4	A	1.4	A	0.6	A	0.5	A		0.3	A	0.4	A	0.3	A	0.6	A
At2g31210	NM_128677	264117_at	0.2	A	0.7	A	0.2	A	0.1	A		0.2	A	0.5	A	0.2	A	0.3	A
At5g13130	NM_121316	245978_at	0.2	A	0.7	A	0.4	A	0.7	A		0.3	A	0.6	A	0.4	A	0.3	A
At1g47300	NM_103624	261683_at	0.2	A	0.7	A	0.6	A	0.1	A		0.1	A	0.3	A	0.4	A	0.4	A
At1g67855	NM_105454	245214_at	0.2	A	0.7	A	0.8	A	0.3	A		1.5	A	1	A	0.4	A	0.7	A
At4g29050	NM_119049	253747_at	1.6	A	5.6	A	1.7	A	0.8	A		11.2	M	5.3	A	7.7	A	10.2	A
At4g08430	NM_116912	255143_at	0.2	A	0.7	A	0.5	A	0.6	A		1.2	A	2	A	2.3	A	3.2	A
At4g24950	NM_118627	254138_at	0.4	A	1.4	A	1.1	A	1.8	A		0.3	A	0.3	A	0.3	A	1.3	A
At3g47420	NM_114610	252414_at	28.5	P	99.7	P	91.7	P	74.5	P		112.6	P	133.6	P	126.9	P	115.4	P
At1g67810	NM_105449	245193_at	16.3	A	57	P	63.2	P	102.6	P		66.2	P	30.9	P	33	P	52.8	P
At4g38600	NM_120021	252947_at	57.7	P	201.6	P	317.8	P	251.7	P		221.4	P	268.1	P	296.2	P	228.2	P
At1g17720	NM_101634	259404_at	28.7	P	100	P	158	P	112	P		207	P	200.2	P	209	P	182.5	P
At1g49110	NM_103801	260749_at	8	A	27.8	A	22.9	A	21.1	A		15.6	A	17.1	A	13.7	A	11.8	A
At2g39540	NM_129512	266969_at	1.9	A	6.6	A	4.9	A	4	A		10.5	P	5.7	A	6.2	P	11.6	P
At5g15240	NM_121528	250161_at	3	A	10.4	A	9	A	11.9	A		11.7	A	13.5	A	9.9	P	12.8	P
At1g13050	NM_101175	262778_at	4.3	A	14.9	A	17.6	A	21.8	P		14.9	P	18.2	P	18.6	P	18.4	P
At1g58120	NM_104594	246392_at	1.3	A	4.5	A	2.6	A	4.9	A		3.3	A	5.4	A	3.9	A	1.7	A
At4g13080	NM_117377	254801_at	5	A	17.3	A	17.2	A	15.2	A		4.7	A	5	A	9.5	A	5.7	A
At1g73190	NM_105978	260088_at	1.1	A	3.8	A	1.1	A	2.1	A		7.7	A	5.2	A	2.7	A	6.4	A
At4g10770	NM_117145	254938_at	58.8	P	202.9	P	202.6	P	119.2	P		79.1	P	214.5	P	189.3	P	139.2	P
At2g47130	NM_130281	266761_at	12	P	41.4	P	55.4	P	41	P		75.1	P	82.2	P	82.1	P	65.8	P
At5g42690	NM_123633	249212_at	9.6	P	33.1	P	25.6	P	18.7	P		27.9	P	44	P	48.7	P	38.5	P
At2g43500	NM_129911	260540_at	14.6	A	50.3	P	85.2	P	33.9	A		24.3	P	22.2	P	24.6	P	23	P
At1g21550	NM_102004	260881_at	4.5	A	15.5	A	12.6	A	7.3	A		24.7	P	14.1	P	10.5	P	9.4	P
At2g47670	NM_130335	266488_at	3.6	A	12.4	A	5.2	A	10.8	A		13.4	A	9	A	13.5	P	11.6	A
At1g47920	NM_103690	259807_at	0.9	A	3.1	A	0.6	A	2.1	A		1.6	A	5.6	A	2.1	A	5.2	A
At1g47765	NM_103670	261735_at	0.9	A	3.1	A	0.7	A	0.3	A		0.9	A	3.1	A	2.7	A	3.1	A
At4g18980	NM_118016	254597_at	0.9	A	3.1	A	1.5	A	2.1	A		3.7	A	1.7	A	1.3	A	2.2	A
At5g21150	NM_122122	246025_at	2.7	A	9.3	A	9	A	10.6	A		6.9	A	2.8	A	5.7	A	6.9	A
At2g23480	NM_127912	257354_x_at	2.3	A	7.9	A	3	A	1.8	A		7	A	5.2	A	6.5	A	4.5	A
At2g13770	NM_126953	265018_s_at	3	A	10.3	A	2.1	A	3.7	A		3.2	A	4.8	A	5.9	A	1	A
At2g19320	NM_127489	267321_at	0.7	A	2.4	A	0.4	A	1.6	A		0.4	A	3	A	1.3	A	1.3	A
At2g16840	NM_127237	266527_at	1.4	A	4.8	A	1.5	A	0.2	A		5.3	M	6.4	P	3.6	A	2	A
At4g39720	NM_120133	252905_at	14.5	A	49.7	P	56.4	P	51.6	P		27.3	P	26.5	P	35.5	P	37.8	P
At2g34660	NM_129020	267319_at	147.5	P	505.5	P	481.2	P	314.1	P		155.8	P	288.2	P	320.1	P	223.1	P
At5g63790	NM_125774	247351_at	102.7	P	351.7	P	354.5	P	242.6	P		232.4	P	329.4	P	408.7	P	368.6	P
At3g62150	NM_116080	251248_at	64.1	P	219.3	P	244.1	P	150.7	P		77.6	P	97.9	P	140	P	92.4	P
At4g27220	NM_118856	253906_at	3.6	A	12.3	A	1.2	A	6.3	A		8.1	A	3.1	A	9.8	A	3.7	A
At5g60130	NM_125406	247665_at	1.2	A	4.1	A	1	A	0.8	A		4.8	A	8.3	A	6	A	4.7	A
At1g52790	NM_104157	260147_at	1.2	A	4.1	A	1.3	A	2.8	A		0.9	A	1.8	A	2.8	A	1.1	A
At2g22880	NM_127853	266800_at	1.2	A	4.1	A	1.1	A	1.4	A		11	A	1.3	A	1.6	A	2	A
At5g09640	NM_121001	250501_at	1.7	A	5.8	A	0.9	A	1.5	A		8	A	11.3	A	6.5	A	9	A
At4g09030	NM_116972	255080_at	106.5	P	363	P	507.4	P	372	P		352.4	P	300.6	P	333.9	P	296.4	P
At2g04720	NM_126502	263645_at	0.5	A	1.7	A	0.5	A	1.1	A		0.5	A	3.9	A	1	A	4.9	A
At2g34360	NM_128988	267046_at	2.5	A	8.5	A	9.7	A	7.5	A		12.3	A	15.1	A	11.3	A	10.8	A
At3g01020	NM_110967	259262_at	1	A	3.4	A	0.9	A	0.8	A		0.4	A	1	A	1.3	A	0.6	A
At2g34870	NM_129040	267431_at	0.5	A	1.7	A	0.6	A	0.5	A		1.1	A	1.2	A	0.7	A	0.7	A
At4g13880	NM_117462	254739_at	1	A	3.4	A	0.9	A	0.6	A		5.7	A	1	A	3.3	A	6.5	A
At4g34590	NM_119625	253245_at	162.4	P	552	P	666	P	510.4	P		287.4	P	323.3	P	388.6	P	271.7	P
At3g01420	NM_111008	258957_at	99.5	P	338.2	P	426	P	312.2	P		143	P	283.1	P	284.6	P	234.9	P
At5g20470	NM_122054	246081_s_at	55.5	P	188.6	P	270.7	P	185.5	P		189	P	282.1	P	276.2	P	204.9	P
At4g15550	NM_117646	245277_at	49.7	P	168.5	P	199.8	P	177.8	P		101.2	P	155.8	P	164.2	P	262.7	P
At2g36220	NM_129180	263931_at	26.3	P	89.1	P	113.4	P	60.3	P		43.2	P	105.6	P	94.8	P	63.6	P
orf25	--	244901_at	21.2	P	71.6	P	124.1	P	107.1	P		33.6	P	41.8	P	52.2	P	42.2	P
At1g69560	NM_105625	259833_at	0.8	A	2.7	A	1	A	6.7	A		6.3	A	6.9	A	7.3	A	4.8	A
At1g77660	NM_106415	259730_at	2.4	A	8.1	A	7.8	A	7.6	A		29.2	A	17.5	A	20.6	A	24.1	M
At5g51420	NM_124521	248457_at	2.4	A	8.1	A	3.4	A	1.8	A		6.2	A	3.6	A	4.5	A	11.6	A
At4g11360	NM_117207	254919_at	114.3	P	385.7	P	241.1	P	181.7	P		188.8	P	270.2	P	167.3	P	164.2	P
At4g22780	NM_118407	254300_at	19.4	P	65.4	P	77.6	P	41.3	P		60.9	P	80.2	P	76.3	P	49.9	P
At3g25655	NM_113464	256762_at	27.6	P	93	P	107.5	P	70.7	P		36	P	73.9	P	77.2	P	45.1	P
At3g51860	NM_115045	246302_at	78.7	P	265.1	P	297.6	P	222.3	P		315.1	P	229.1	P	229.7	P	162.1	P
At3g59570	NM_115819	251471_at	4.9	A	16.5	A	20.5	A	29.9	A		26.9	P	20.7	M	24.6	A	27.3	A
At2g24762	NM_128035	263318_at	54.2	P	182.5	P	178.1	P	297.2	P		97.2	P	329.8	P	242.9	P	307.2	P
At1g17745	NM_101636	259403_at	381.6	P	1284	P	1242.4	P	1462.2	P		691.2	P	999.6	P	975.1	P	926.5	P
At2g18640	NM_127420	266068_at	2.2	A	7.4	M	1.9	A	4.7	M		4.7	A	2.7	A	5.4	P	4.7	P
At5g17580	NM_121764	246438_at	2.2	A	7.4	A	2.2	A	5	A		8.3	A	5.5	A	5.5	A	9.6	A
At3g03790	NM_111250	259334_at	10.2	A	34.3	P	38.6	P	37.7	P		57.1	P	56.9	P	53.1	P	46	P
At4g13510	NM_117425	254723_at	163.9	P	550.8	P	702	P	366.2	P		638.3	P	512.6	P	503.9	P	381.9	P
At2g31945	NM_128753	263475_at	16.1	A	54.1	A	22.5	A	26.7	A		53.5	P	52.6	P	43.8	P	46.8	P
At5g35920	NM_122983	249673_at	1.4	A	4.7	A	1	A	1.2	A		1.6	A	4.7	A	1.6	A	0.8	A
At2g03830	NM_126429	263360_at	2.8	A	9.4	A	7.5	A	7.9	A		10.3	A	7.7	P	9.8	P	10.6	A
At2g17310	NM_127286	257408_at	2.8	A	9.4	A	5.7	A	7.9	A		5.5	A	3.1	A	6.8	A	14.3	A
At2g37240	NM_129280	265959_at	55.5	P	186.3	P	151.5	P	146.9	P		67	P	105.2	P	112.2	P	123.5	P
At4g16740	NM_117775	245444_at	2	A	6.7	A	9.6	A	6.5	A		10.7	A	10.6	A	7.4	A	11.8	A
At2g20090	NM_127567	265578_at	4.9	A	16.4	A	14.2	P	17.2	P		9	P	11.6	P	17.3	P	10.8	P
At1g62310	NM_104911	260627_at	4.9	A	16.4	P	23.8	P	18.4	P		21.9	P	23.7	P	25.2	P	26	P
At1g74580	NM_106117	260216_at	2.6	A	8.7	A	9.9	A	5	A		11	A	10.9	A	12.2	A	11.6	A
At2g25940	NM_128154	266849_at	25.1	P	83.9	P	48.7	P	48.6	P		20.9	P	29.1	P	36.9	P	16.6	P
At2g29510	NM_128505	266268_at	22	P	73.5	P	91.6	P	62.8	P		84.5	P	88.4	P	94.7	P	75.9	P
At3g16860	NM_112562	256763_at	21.8	P	72.8	P	74.7	P	45.8	P		33	P	48.9	P	57.6	P	35.9	P
At3g32040	NM_114027	256684_at	34.4	P	114.8	P	52.7	P	87.8	P		31.1	P	78.6	P	78.8	P	42.7	P
At4g36010	NM_119768	253104_at	30.5	P	101.7	P	147.1	P	114.3	P		59.8	P	71	P	86.2	P	64.5	P
At5g22910	NM_122197	249884_at	0.6	A	2	A	2.9	A	1.4	A		3.4	A	6.3	A	4.5	A	5.9	A
At1g34290	NM_103151	262568_at	0.3	A	1	A	0.3	A	0.2	A		5.8	A	6.3	A	5.6	A	8.1	A
At1g23250	NM_102174	263011_at	0.3	A	1	A	1	A	0.8	A		2.8	A	3.9	A	2.4	A	4	A
At2g17600	NM_127314	263070_at	1.5	A	5	A	3.7	A	2	A		6.2	A	4.5	A	7.8	A	8.8	A
At1g42697	NM_103451	256476_at	0.3	A	1	A	0.3	A	0.3	A		3	A	2.7	A	3.4	A	0.7	A
At2g40440	NM_129605	263803_at	0.6	A	2	A	0.5	A	0.9	A		0.5	A	1	A	0.8	A	0.3	A
At2g29220	NM_128478	266282_at	0.6	A	2	A	1.2	A	1.8	A		1.2	A	1.5	A	1.2	A	1.3	A
At2g11190	NM_126842	265982_at	0.3	A	1	A	0.5	A	0.6	A		0.6	A	0.7	A	0.4	A	0.5	A
At4g28130	NM_118953	253853_at	0.3	A	1	A	0.9	A	0.2	A		2.2	A	1.4	A	0.5	A	2.4	A
At1g05580	NM_100438	263233_at	0.3	A	1	A	0.3	A	0.8	A		0.6	A	0.7	A	1	A	1.1	A
At5g26060	NM_122507	246878_at	0.3	A	1	A	0.4	A	0.4	A		1.7	A	0.6	A	0.8	A	0.7	A
At5g38330	NM_123194	249560_at	0.3	A	1	A	0.6	A	0.8	A		0.6	A	0.5	A	1.2	A	2.2	A
At4g23520	NM_118483	254237_at	1.8	A	6	A	2.1	A	4.9	A		3.5	A	10.4	A	8	A	7.4	A
At5g56800	NM_125063	247975_at	0.9	A	3	A	0.4	A	1.8	A		0.7	A	1.3	A	3.4	A	5	A
At4g13450	NM_117419	254775_at	0.9	A	3	A	1.9	A	2.4	A		8.3	P	5.4	A	7.1	A	7.3	A
At2g21640	NM_127735	263515_at	85.3	P	284.2	P	324.6	P	371.3	P		65.3	P	101.5	P	90.4	P	189.6	P
At5g14130	NM_121417	250200_at	20.7	P	68.8	P	82.6	P	70.6	P		34.1	P	56.5	P	47.1	P	37.8	P
At5g10430	NM_121081	250437_at	123.8	P	411.3	P	497.7	P	366.6	P		876.3	P	1025.7	P	933.8	P	710	P
At2g46400	NM_130204	263783_at	20.8	A	68.9	P	48.1	P	19	A		103.8	P	39.2	P	35.9	P	24.8	P
At3g59690	NM_115831	251478_at	47.8	P	158.3	P	142	P	126.2	P		74.7	P	140.6	P	115.4	P	93.8	P
At5g59310	NM_125322	247718_at	25.3	P	83.7	P	39.2	P	55.6	P		18.8	P	161.5	P	114.9	P	108.3	P
At1g10880	NM_100963	260473_at	1.3	A	4.3	A	1.3	A	4.7	A		5.2	A	1	A	5	A	5.1	A
At2g41230	NM_129688	266364_at	33.9	P	112.1	P	136	P	103.5	P		77.6	P	98.7	P	128.5	P	89.1	P
At1g22110	NM_102061	255950_at	2.3	A	7.6	A	0.9	A	5	A		8.1	P	9.9	P	8.1	P	4	A
At2g14400	NM_127004	265835_at	2.3	A	7.6	A	6.5	A	3.9	A		5	A	7.7	A	6.5	A	5.5	A
At5g03150	NM_120393	250982_at	3.3	A	10.9	A	19.1	A	16.4	A		21.3	A	20.8	A	24.4	M	23	A
At4g24160	NM_118548	254204_at	98.1	P	323.5	P	253.7	P	155.4	P		107.2	P	172.4	P	183.4	P	132.5	P
At3g23790	NM_113283	257196_at	51.2	P	168.8	P	193.1	P	143.2	P		66.4	P	82.2	P	83.1	P	68.5	P
At1g51420	NM_104020	260517_at	9.8	A	32.3	P	33.8	P	26.7	P		16.8	P	26.4	P	21.9	P	23.5	P
At4g14170	NM_117494	245595_at	5.1	A	16.8	A	12	A	10.5	A		9.6	A	9.3	A	9.7	A	15.8	A
At1g64250	NM_105099	262352_at	3.4	A	11.2	A	11	A	7.8	A		14.2	A	10.2	A	16.9	A	9.6	A
At5g14640	NM_121468	250141_at	60.4	P	198.9	P	185.5	P	123.3	P		88.2	P	111.8	P	135.9	P	98.2	P
At3g27870	NM_113703	257224_at	9.6	A	31.6	P	22.2	P	13.9	M		15.3	P	20.5	P	20.9	P	24.2	P
At4g39000	NM_120060	252920_at	2.4	A	7.9	A	3	A	6.7	A		8.7	A	11.3	A	4.3	A	2.7	A
At1g11700	NM_101042	262811_at	20.4	P	67.1	P	175.9	P	73.4	P		40.6	P	89.7	P	105.2	P	78.9	P
At3g10150	NM_111850	258932_at	0.7	A	2.3	A	1.5	A	1.1	A		1.7	A	6.7	A	4.7	A	2.1	A
At5g10310	NM_121069	250481_at	3.5	A	11.5	P	9.7	A	7.6	P		13.8	P	13.8	P	14.1	P	11	P
At5g60320	NM_125425	247623_at	1.4	A	4.6	A	1	A	2	A		5.9	A	6.2	M	7.5	P	7.6	A
At5g01360	NM_120214	251093_at	34.8	P	114.3	P	78	P	106.6	P		44.1	P	63.1	P	53.4	P	45.9	P
At1g61860	NM_104868	264284_at	3.9	A	12.8	A	9.9	A	8.1	A		8.4	A	8.6	A	8.2	A	9.7	A
At4g38780	NM_120038	252962_at	5.7	A	18.7	P	17.3	P	17.1	A		14.8	P	12.9	P	13.4	A	14.8	P
At3g22430	NM_113141	258446_at	5.2	A	17	A	15.9	A	17	M		26.3	P	26	P	23.9	P	24	P
At4g34880	NM_119654	253211_at	6.7	A	21.9	A	12.6	A	14.5	A		19.5	P	14	P	12.4	P	17.3	P
At3g25760	NM_113475	257641_s_at	594.2	P	1941.6	P	1822.7	P	501.5	P		692.1	P	1921.5	P	1706.1	P	731.9	P
At5g49310	NM_124308	248654_at	3	A	9.8	A	8.9	A	7	A		11.9	A	14	A	12.5	A	14.3	A
At5g51830	NM_124562	248381_at	22.5	P	73.5	P	88.7	P	88.7	P		82.1	P	82.1	P	91.8	P	103	P
At5g59550	NM_125347	247708_at	64	P	209	P	159.1	P	134.3	P		88	P	111.4	P	114.2	P	82.3	P
At2g35910	NM_129150	263937_at	9.1	A	29.7	A	32.5	A	30.6	A		26.9	A	26.6	A	27	A	23.4	A
At5g25930	NM_122494	246858_at	50.8	P	165.7	P	182	P	92.7	P		103.7	P	121.9	P	139	P	92	P
At3g54950	NM_115352	251839_at	37.5	P	122	P	128.4	P	103.5	P		84.4	P	87.4	P	94.1	P	74.7	P
At1g73850	NM_106045	260382_at	4.8	A	15.6	P	13.1	P	13.7	P		11.8	P	13.4	P	13.7	P	14.1	P
At1g63870	NM_105061	260313_at	3.2	A	10.4	A	1.4	A	9.5	A		8	A	9.5	A	4.9	A	9.6	A
At5g38440	NM_123205	249565_at	2	A	6.5	P	0.5	A	5.3	M		3.3	A	6.1	P	5.3	P	6.4	P
At1g43940	NM_103521	257514_at	0.8	A	2.6	A	0.6	A	0.5	A		5.5	A	7.2	A	4.1	A	1.8	A
At1g60130	NM_104704	264278_at	2	A	6.5	A	2.9	A	0.8	A		2.2	A	5.3	A	3.8	A	4.7	A
At2g19850	NM_127543	266680_s_at	0.8	A	2.6	A	1.2	A	2	A		7.9	A	7.4	A	11.9	P	9.3	A
At5g65580	NM_125956	247143_at	1.2	A	3.9	A	1.6	A	1.3	A		6.1	A	5.7	A	7.9	A	1.3	A
At2g04063	NM_126446	263409_at	0.4	A	1.3	A	0.6	A	0.4	A		0.6	A	1	A	0.3	A	0.8	A
At4g07650	NM_116838	255214_at	0.8	A	2.6	A	1.2	A	1	A		0.5	A	3.4	A	1.5	A	0.8	A
At2g04640	NM_126493	263620_at	0.8	A	2.6	A	1.1	A	1.8	A		3.2	A	1.5	A	3.9	A	4.9	A
At3g26840	NM_113596	258259_s_at	26.9	P	87.4	P	113.8	P	71	P		52.7	P	51.2	P	69.3	P	58.3	P
At5g08250	NM_120908	250576_at	14.1	A	45.8	P	45.6	P	38.8	P		9.8	A	32.8	P	34.4	P	27.3	P
At2g39050	NM_129462	266170_at	88.4	P	286.7	P	299.2	P	209.8	P		139.9	P	230.3	P	198.6	P	140.8	P
At3g14070	NM_112262	257011_at	3.3	A	10.7	A	32.3	A	14.6	A		15.4	A	16.4	A	27.6	A	16.6	A
At3g24310	NM_113337	257163_at	4.6	A	14.9	P	20.6	P	13.8	P		6.4	P	13.6	P	18	P	9	P
At2g17770	NM_127331	264620_at	5.9	A	19.1	A	9.7	A	14.8	P		11.9	A	12.8	A	9.1	A	13.7	A
At5g15130	NM_121517	250153_at	15.8	P	51.1	P	97.5	P	43	P		33.9	P	53.6	P	56.8	P	36.9	P
At2g03760	NM_126423	264042_at	51.5	P	166.5	P	166.6	P	300.5	P		71.6	P	74.6	P	88.9	P	187.2	P
At1g03390	NM_100221	264827_at	1.3	A	4.2	A	7.6	A	7.8	A		1	A	5.9	A	6.2	A	8.9	P
At2g21200	NM_127692	264021_at	2.6	A	8.4	A	2	A	1.8	A		5.4	A	8.1	P	7.3	P	3.9	A
At3g09520	NM_111786	258752_at	3.5	A	11.3	A	4.7	A	0.6	A		11.8	A	6.6	A	16	M	12.7	A
At4g17280	NM_117834	245412_at	63.1	P	203.6	P	236	P	110	P		125.5	P	256.4	P	252.3	P	173.3	P
At2g31470	NM_128704	263245_at	0.9	A	2.9	A	2.1	A	5.1	A		2.5	A	3.3	A	2.2	A	3.8	A
At1g01660	NM_100048	261587_at	2.7	A	8.7	A	3.8	A	8.6	A		10.4	A	10.3	A	7.7	A	13.5	A
At1g62710	NM_104948	262644_at	37.8	P	121.7	P	102.2	P	113.5	P		36.6	P	52.2	P	53.3	P	51.5	P
At3g18640	NM_112750	256853_at	15.6	A	50.2	P	76.8	P	61.4	P		53.4	P	51.1	P	61.8	P	68.1	P
At5g60280	NM_125421	247618_at	1.4	A	4.5	A	23.5	P	7.7	A		24.2	P	22.8	M	27	P	18.7	A
At1g42220	NM_103422	245833_at	6.2	A	19.9	A	13.3	A	7.8	A		13.3	A	20.7	A	11.9	A	15.7	A
At2g42960	NM_129858	265268_at	4.3	A	13.8	A	10	P	14.8	A		20.9	P	17.7	P	24.1	P	14.5	P
At5g24090	NM_122314	249767_at	25.4	P	81.4	P	99	P	70.8	P		39.4	P	67.2	P	69.1	P	53.3	P
At1g69840	NM_105652	260401_at	114.9	P	367.7	P	373.5	P	307.8	P		322.5	P	231.7	P	251.2	P	222.4	P
At3g13280	NM_112173	257683_at	5.5	A	17.6	A	10.7	A	11.9	A		7.7	P	13.9	P	6	A	10.3	P
At3g06220	NM_111497	256389_at	0.5	A	1.6	A	0.7	A	0.7	A		0.9	A	3.3	A	1.8	A	1.1	A
At5g40070	NM_123370	249387_at	0.5	A	1.6	A	1.4	A	1	A		6.5	A	7.4	A	0.7	A	3.4	A
At1g42690	NM_103450	256477_at	0.5	A	1.6	A	0.7	A	0.7	A		1	A	1	A	1	A	2.2	A
At4g04100	NM_116648	255370_at	0.5	A	1.6	A	0.6	A	0.6	A		1	A	0.9	A	1.4	A	0.6	A
At1g09190	NM_100789	264251_at	0.5	A	1.6	A	2.1	A	11.5	A		3.4	A	2	A	6.3	A	6.3	A
At2g32370	NM_128796	266386_at	1.5	A	4.8	A	3.9	A	1.8	A		6	A	9	A	6.5	A	9.7	A
At1g62870	NM_104965	261092_at	12.2	A	39	P	35.9	P	23.9	A		29.3	P	47.3	P	49.3	P	31.1	P
At2g47860	NM_130353	266507_at	14.2	A	45.3	P	33.6	P	29.4	P		15.9	P	28.7	P	25.7	P	18	P
At1g63020	NM_104980	261100_at	10	A	31.9	P	20.7	A	25.2	P		29	P	26.3	P	22.6	P	18.5	P
At1g06590	NM_100538	262617_at	5.8	A	18.5	P	18.1	P	25	P		18.4	P	15.1	P	18.6	P	15.9	P
At1g75550	NM_106208	262974_at	3.2	A	10.2	A	1.9	A	3.4	A		5.5	A	6.6	A	6.2	A	13.4	A
At1g13800	NM_101248	259449_at	1.6	A	5.1	A	4.6	A	5.9	A		3.9	A	5.2	A	6.4	A	8.4	A
At4g16600	NM_117761	245466_at	8.1	A	25.8	P	21.7	P	15.1	P		16.7	P	21	P	25.5	P	16.1	P
At1g76470	NM_106297	259975_at	14.3	M	45.5	P	27.1	P	32.4	P		26.4	P	20.5	P	22.9	P	20.3	P
At2g10850	NM_126822	264075_at	4.5	A	14.3	A	3.7	A	3.8	A		11.1	A	17.1	A	10.1	A	13.3	A
At1g05740	NM_100454	257452_at	1.7	A	5.4	A	1.1	A	1.1	A		3.7	A	0.7	A	2.4	A	10.6	A
At5g67430	NM_126143	246992_at	12	A	38.1	P	50	P	34.8	P		22	P	33.9	P	32.7	P	39.5	P
At4g24110	NM_118543	254200_at	7.7	A	24.4	P	34.5	P	22.1	P		26.1	P	21.8	P	22.8	P	24.3	P
At5g36140	NM_123005	249686_at	13.1	A	41.5	P	40.7	P	50.6	P		22.8	P	25.6	P	25.8	P	42.6	P
At1g67790	NM_105447	245184_at	0.6	A	1.9	A	0.4	A	1	A		2.9	A	6.5	A	4.1	A	7.5	A
At3g45670	NM_114436	252590_at	3.6	A	11.4	A	11.9	A	7.4	A		6.5	A	4.7	A	5.9	M	8.7	A
At1g01410	NM_100023	261047_at	0.6	A	1.9	A	0.4	A	0.3	A		1.7	A	3.4	A	0.5	A	4.4	A
At3g52820	NM_115142	252006_at	6.8	A	21.5	P	15.7	A	16.2	P		14.7	P	25.7	P	33.1	P	19.1	P
At1g33110	NM_103045	261618_at	38.4	A	121.4	P	94.4	P	70.2	P		53	P	71.3	P	78.6	P	57.8	P
At3g19380	NM_112825	258021_at	5	A	15.8	P	21.3	P	12.1	P		16.3	P	26.8	P	30.4	P	20.8	P
At4g08150	NM_116884	255149_at	12.1	P	38.1	P	33.9	P	32.4	P		31.8	P	38.7	P	43.3	P	34.7	P
At2g38610	NM_129418	266420_at	36.3	P	114.2	P	198	P	123.6	P		116.4	P	152.7	P	169.9	P	112.5	P
At1g21340	NM_101986	260925_at	0.7	A	2.2	A	1.9	A	2	A		5.4	A	8.4	A	6.4	A	5.2	A
At2g11360	NM_126850	265533_at	0.7	A	2.2	A	0.6	A	2.6	A		2.9	A	2.8	A	1.2	A	3	A
At5g60070	NM_125400	247660_at	0.7	A	2.2	A	0.8	A	2.9	A		0.7	A	1.2	A	0.9	A	1.6	A
At5g59000	NM_125290	247747_at	13.3	P	41.8	P	58.2	P	42.3	P		34.7	P	38.5	P	35.9	P	32.8	P
At3g44210	NM_114289	252668_at	2.1	A	6.6	A	3.1	A	3.5	A		2.5	A	3.8	A	3.3	A	5.5	A
At2g11140	NM_126837	265978_at	4.2	A	13.2	P	15.5	P	15.6	P		25.6	P	16.9	P	18.4	P	20.9	P
At1g74810	NM_106139	259953_at	10.6	P	33.3	P	25.4	P	41.5	P		12.7	P	21.3	P	26.9	P	25.9	P
At3g07720	NM_111651	259228_at	42.7	P	134.1	P	219.5	P	132.9	P		148.1	P	159.1	P	168.7	P	142.9	P
At1g62763	NM_104954	262640_at	17.6	A	55.2	M	25.2	A	46.5	P		32.5	P	31.7	A	18.2	P	35.8	P
At1g65640	NM_105237	264632_at	1.5	A	4.7	A	3.9	A	1.9	A		1.9	A	4.9	A	1.7	A	5	A
At2g19130	NM_127470	267490_at	52.7	P	165.1	P	135.3	P	96.6	P		73.5	P	76.3	P	93.3	P	67.8	P
At2g14290	NM_126996	265632_at	9.2	A	28.8	A	23.2	A	11.1	A		22.5	A	22.2	A	18.3	M	19.3	A
At4g12280	NM_117298	254833_s_at	192	P	600.7	P	548	P	408.6	P		380	P	357.1	P	332.2	P	231.2	P
At2g29420	NM_128496	266296_at	198.9	P	621.9	P	594.6	P	408.9	P		211.4	P	481	P	433.1	P	431.2	P
At3g30710	NM_113974	256941_at	0.8	A	2.5	A	2.2	A	7.1	A		1.5	A	0.5	A	0.9	A	0.4	A
At1g22160	NM_102066	255957_at	44.1	P	137.7	P	130.3	P	80.9	P		58.3	P	53.6	P	43.5	P	53.4	P
At5g52510	NM_124630	248366_at	46.1	P	143.9	P	319.3	P	164.1	P		166	P	200.5	P	279.1	P	187	P
At1g09220	NM_100792	264258_at	2.5	A	7.8	A	0.7	A	6	A		10.2	P	5.4	P	7.9	P	9.2	P
At1g28480	NM_102616	261443_at	18.5	P	57.7	P	32.7	P	36.4	P		85.1	P	42.3	P	28.9	P	30	P
At5g37420	NM_123101	249615_x_at	1.7	A	5.3	A	1	A	1.2	A		3.9	A	1.8	A	11.7	A	2.9	A
At1g17620	NM_101625	260686_at	71.9	P	224	P	359	P	159.1	P		184.2	P	225	P	269.3	P	166.3	P
At1g66770	NM_105348	256371_at	2.6	A	8.1	A	12	A	7.7	A		14	A	11.8	A	18.8	P	15.9	A
At5g11970	NM_121235	250301_at	66.3	P	206.5	P	300.8	P	162	P		165.3	P	183	P	212.6	P	140.9	P
At4g28550	NM_118997	253768_at	9.7	A	30.2	A	22.7	P	24.5	P		28.3	A	29.5	P	31	P	26.2	P
At2g31990	NM_128759	265728_at	30.2	P	94	P	70.9	P	66.3	P		56	P	74.7	P	87	P	48.6	P
At1g24430	NM_102288	265014_at	24.2	A	75.3	P	103.6	P	92.4	P		30.1	P	32.8	P	32.7	P	35.8	P
At1g66880	NM_105359	256366_at	26.1	P	81.2	P	97.2	P	51.2	P		81.8	P	48.5	P	65.6	P	45.4	P
At1g11880	NM_101059	264393_at	0.9	A	2.8	A	1.2	A	6.2	A		19.8	P	20.6	P	18.7	P	14	P
At3g06260	NM_111501	256392_at	0.9	A	2.8	A	1.5	A	3.2	A		10.8	A	13.1	A	11	A	10.2	A
At4g01070	NM_116337	255622_at	185.9	P	578	P	1186.1	P	376.6	P		502.2	P	794.1	P	705.9	P	497.5	P
At5g28090	NM_122692	246704_at	1.9	A	5.9	A	2.1	A	6.8	A		5.1	A	2.4	A	2	A	6.5	P
At1g29400	NM_102680	259769_at	24.6	P	76.3	P	141.9	P	56.7	P		169.7	P	151.5	P	175.6	P	98.2	P
At1g53820	NM_104259	262252_at	2	A	6.2	A	0.8	A	1.4	A		1.6	A	7.3	A	3.3	A	8	A
At2g32140	NM_128773	265723_at	3.2	A	9.9	M	14.9	P	3.6	A		9.6	P	6.2	A	4.4	M	3.4	A
At3g02440	NM_111111	258479_at	3.2	A	9.9	A	11.1	A	1.3	A		3.4	A	2.8	A	1.5	A	2.5	A
At3g21690	NM_113064	258179_at	94	P	290.8	P	424.2	P	277.1	P		222.1	P	248.7	P	275.1	P	313	P
At2g35860	NM_129145	263942_at	103.5	P	320	P	246.1	P	226.4	P		150.3	P	248.7	P	250.5	P	160.4	P
At5g35735	NM_122964	249719_at	127.7	P	394.3	P	559.8	P	392.8	P		335	P	328.8	P	372.2	P	308.2	P
At1g57550	NM_104551	246377_at	3.6	A	11.1	A	3.6	A	7.3	A		12.6	A	18.4	A	8.7	A	8.2	A
At3g12850	NM_112121	257693_at	2.5	A	7.7	A	11	A	6.2	A		11.2	A	10.8	A	4.8	A	9.1	A
At1g43715	NM_103497	260808_at	7.6	A	23.4	A	13.1	A	19.7	A		8.3	A	20.1	A	10	A	6.9	A
At1g71210	NM_105790	259899_at	7.6	A	23.4	P	22	P	34.6	P		27.6	P	24.1	P	25.7	P	39.8	P
At5g27900	--	246753_at	1.3	A	4	A	0.9	A	0.5	A		5.6	A	6.6	A	4.9	A	7.3	M
At5g18840	NM_121889	249955_at	28.8	P	88.6	P	99.1	P	196.2	P		46.2	P	41.3	P	36.1	P	65	P
At1g23200	NM_102168	264891_at	6.7	A	20.6	A	16.2	A	3.7	A		15	A	14.4	A	20	A	18.1	A
At4g20830	NM_118201	254432_at	116.5	P	357.6	P	371.8	P	201.1	P		185.1	P	261.8	P	324	P	247.6	P
At4g07590	NM_116832	255209_at	1.5	A	4.6	A	0.6	A	2.3	A		3.1	A	1.8	A	5.2	A	3.1	A
At5g01740	NM_120252	251072_at	60.2	P	184.6	P	174.9	P	95.5	P		38.2	P	128	P	130	P	75.9	P
At2g24010	NM_127963	266565_at	4.6	A	14.1	A	12.4	A	5.1	A		1.4	A	4.7	A	10	A	6.9	A
At5g24316	NM_122339	249757_at	4.7	A	14.4	P	12.9	P	7.3	A		6.1	A	8.2	A	8.7	M	7.3	A
At1g17370	NM_101598	261040_at	53.7	P	164.5	P	252.5	P	234.6	P		248.3	P	280	P	275.8	P	231.6	P
At5g39090	NM_123271	249489_at	1.6	A	4.9	A	9.3	A	6.4	A		15.4	A	24.2	P	30.5	P	30.8	P
At5g01720	NM_120250	251104_at	16.1	A	49.3	P	115.1	P	52.1	P		72.2	P	84.4	P	98.8	P	78	P
At2g19390	NM_127497	267282_at	9.8	A	30	P	32.5	P	27.1	P		26	P	28.3	P	27.1	P	20.6	P
At5g66690	NM_126067	247059_at	209.4	P	640.9	P	731.1	P	695.2	P		520	P	809	P	785.4	P	632.8	P
At4g04830	NM_116721	255302_at	948.7	P	2902.9	P	2208.8	P	1346	P		719.8	P	2240.8	P	1738.9	P	1264.2	P
At5g52750	NM_124653	248327_at	20.6	P	63	P	54.3	P	50.9	P		49.1	P	33.4	P	35.2	P	35.3	P
At1g64450	NM_105120	262002_at	7	A	21.4	A	17.5	A	37.3	A		25	A	42	A	27.5	A	28.3	A
At2g40800	NM_129643	266047_at	19.3	P	59	P	37.8	P	49.3	P		38.8	P	40.5	P	43.6	P	45	P
At5g14830	NM_121487	246587_at	1.8	A	5.5	A	2.8	A	2.6	A		3.3	A	7.5	A	2.1	A	2	A
At3g50260	NM_114886	252214_at	26.3	P	80.2	P	96.3	P	32.7	P		60.9	P	70.1	P	74.3	P	43.9	P
At5g51270	NM_124506	248441_at	6.3	A	19.2	P	17.7	P	5.6	A		12.7	P	19.6	P	14.9	P	7.8	P
At2g27540	NM_128314	266251_s_at	17.3	P	52.7	P	97	P	42.5	P		12.8	P	43.6	P	27.7	P	23.3	P
At5g13750	--	250252_at	135.2	P	411.8	P	406.2	P	347.9	P		167.3	P	217.5	P	254.7	P	249.6	P
At3g12830	NM_112119	257690_at	22.3	P	67.9	P	137.7	P	49.5	P		120.5	P	117.2	P	134	P	93.4	P
At2g29600	NM_128513	266272_at	2.3	A	7	A	5.8	A	5.3	A		7	A	11	P	9.6	M	15.7	P
At3g56250	NM_115483	251724_at	4.7	A	14.3	A	13.8	A	11	A		8.7	A	15.9	A	9.8	A	11.6	A
At5g49630	NM_124341	248619_at	77.8	P	236.7	P	328.2	P	290.2	P		105.1	P	123.6	P	134.4	P	142.8	P
At1g19300	NM_101787	260666_at	23.8	M	72.4	P	82.4	P	58.8	P		39.5	P	62.9	P	69.2	P	38.2	P
At5g27330	NM_122615	246765_at	45.3	P	137.7	P	106.9	P	90.9	P		48.8	P	111.5	P	66.8	P	76.3	P
At1g71160	NM_105785	259744_at	2.6	A	7.9	A	5.4	A	5.1	A		5.3	A	3.4	A	4.3	A	8.6	A
At3g04360	NM_111307	258591_at	3.2	A	9.7	A	1.3	A	6	A		6.5	A	7.3	A	2	A	6.6	A
At3g57380	NM_115598	251652_at	26	P	78.8	P	84.3	P	52.4	P		35.5	P	66.1	P	53.6	P	43.8	P
At3g05680	NM_111442	258891_at	16.4	M	49.7	P	32.7	P	24.2	P		49	P	34.2	P	35.4	P	28.2	P
At5g48130	NM_124187	248740_at	3.4	A	10.3	A	2.9	A	2.1	A		10.9	A	11.9	A	13.6	A	14.1	A
At5g59490	NM_125340	247727_at	17.9	A	54.2	P	74.8	P	40.2	P		38.6	P	40.9	P	79.8	P	45.6	P
At4g24960	NM_118628	254085_at	73.4	P	222	P	285.2	P	165.3	P		173.9	P	222.4	P	245.6	P	170	P
At3g14060	NM_112260	258209_at	24.9	A	75.3	P	73.8	P	56.7	P		85.5	P	73.2	P	76.5	P	68.8	P
At5g54040	NM_124783	248183_at	16.9	P	51.1	P	50.1	P	29.4	P		34	P	50.8	P	57.4	P	37.4	P
At5g41070	NM_123472	249336_at	13.1	P	39.6	P	34.8	P	24.1	P		26.1	P	41.7	P	42.4	P	39.1	P
At1g35140	NM_103210	245757_at	18	P	54.4	P	72.3	P	59.1	P		23.9	P	49.4	P	42.7	P	32.1	P
At4g29800	NM_119126	253699_at	27.4	P	82.8	P	46.6	P	43.7	P		29.4	P	62.3	P	74	P	49.3	P
At1g69790	NM_105647	260415_at	16.2	A	48.9	P	34.5	P	27.7	P		24.9	P	35.5	P	37.2	P	28.4	P
At2g40530	NM_129615	255824_at	6	A	18.1	A	24.9	A	3.8	A		22.3	M	22.1	A	22.8	M	18.6	A
At3g23560	NM_113259	258107_at	42.3	A	127.6	P	149.4	P	111	P		75	P	125.1	P	127.2	P	104.6	P
At5g27200	NM_122602	246814_at	7	A	21.1	P	7.5	A	19.4	A		14.3	P	15.1	A	13.8	A	11	A
At2g32190	NM_128778	265674_at	19.5	P	58.6	P	68.9	P	40.7	P		33.5	P	30.1	P	34	P	29.2	P
At1g04360	NM_100316	263650_at	15.2	A	45.6	P	49.5	P	55	P		20	P	27.8	P	31.9	P	37.5	P
At3g09750	NM_111810	258703_at	1.4	A	4.2	A	3.5	A	0.3	A		3.2	A	7.8	P	4.5	A	5.6	A
At4g22510	NM_118377	254317_at	0.7	A	2.1	A	0.5	A	1.5	A		5.8	A	5.3	M	6	P	5.8	P
At3g49270	NM_114786	252306_at	0.7	A	2.1	A	1.7	A	0.4	A		2.1	A	0.6	A	2.1	A	1	A
At2g38150	NM_129371	257355_at	1.4	A	4.2	A	1.6	A	4.1	A		9	A	5.8	A	8.8	A	8.7	A
At3g10300	NM_111865	259137_at	12.4	A	37.2	P	120.3	P	63.8	P		80	P	102.3	P	154.6	P	82.6	P
At1g51840	NM_104064	246374_at	0.6	A	1.8	A	10.1	A	0.5	A		0.5	A	8.6	A	6.9	A	0.6	A
At2g31480	NM_128705	263244_at	2.5	A	7.5	A	5.5	A	1.1	A		4.8	A	8	A	8.4	A	5	A
At4g15150	NM_117604	245534_at	0.5	A	1.5	A	1.2	A	1.1	A		0.9	A	7.2	A	1.2	A	0.8	A
At2g44590	NM_130023	266879_at	1.5	A	4.5	A	1.1	A	0.9	A		7.8	A	9.3	A	5.7	A	7.4	A
At4g34850	NM_119651	253222_at	1.7	A	5.1	A	1	A	1.4	A		1.4	A	3.6	A	5.4	A	3.1	A
At1g72490	NM_105908	260456_at	0.9	A	2.7	A	0.9	A	0.6	A		5.1	A	6.8	A	5.4	A	4.4	A
At1g07460	NM_100620	261067_at	1.3	A	3.9	A	0.7	A	0.8	A		0.8	A	3.7	A	0.7	A	5.1	A
At5g54420	NM_124822	248157_at	3	A	9	A	5.4	A	6.9	P		5.2	A	7.3	A	5.8	A	5.2	A
At2g29770	NM_128531	266667_at	0.6	A	1.8	A	1.2	A	0.8	A		1.9	A	6.3	A	2	A	2.7	A
At1g13370	NM_101207	259387_at	1.3	A	3.9	A	0.9	A	0.3	A		0.8	A	3.7	A	0.4	A	2.8	A
At1g71490	NM_105818	259951_at	0.9	A	2.7	A	7.5	A	9.3	A		1.9	A	6.1	A	4.8	A	6.5	A
At1g17740	NM_101637	259405_at	0.5	A	1.5	A	0.7	A	2.2	A		2.6	A	3.7	A	2.1	A	6.2	A
At3g28310	NM_113750	256602_at	2	A	6	A	0.6	A	0.6	A		4.2	A	2.3	A	7	A	5.9	A
At1g11990	NM_101071	264387_at	0.3	A	0.9	A	0.3	A	0.3	A		0.7	A	2.2	A	0.5	A	3.1	A
At1g31530	NM_102892	256495_at	0.9	A	2.7	A	0.6	A	1.1	A		0.7	A	0.6	A	0.7	A	0.6	A
At2g02140	NM_126274	266115_at	1.5	A	4.5	A	0.8	A	1.1	A		5.9	A	5.5	A	3.6	A	6.4	A
At1g11970	NM_101069	264388_at	1.2	A	3.6	A	0.8	A	0.4	A		1	A	0.9	A	5.2	A	3.9	A
At5g35710	NM_122962	249714_at	0.5	A	1.5	A	1.1	A	0.5	A		0.7	A	1.4	A	0.9	A	0.8	A
At3g09790	NM_111814	258711_at	0.5	A	1.5	A	1.1	A	0.8	A		3.3	A	2.6	A	0.3	A	0.5	A
At1g55220	NM_104395	259654_at	0.9	A	2.7	A	0.9	A	3.1	A		0.6	A	0.4	A	0.5	A	0.5	A
At2g14570	NM_127020	265836_at	0.6	A	1.8	A	0.9	A	3.3	A		0.7	A	0.9	A	0.6	A	0.3	A
At1g33460	NM_103071	256449_at	0.3	A	0.9	A	0.3	A	0.5	A		0.8	A	1.8	A	0.5	A	0.8	A
At2g03160	NM_126367	266726_at	1	A	3	A	1.5	A	0.7	A		2.6	A	0.9	A	2.9	A	4.8	A
At5g43640	NM_123730	249105_at	0.9	A	2.7	A	2.6	A	2.6	A		2.1	A	3.7	A	1.2	A	3.6	P
At1g41770	NM_103402	260043_at	0.3	A	0.9	A	0.3	A	0.4	A		0.8	A	1.3	A	3.9	A	1.5	A
At1g77950	NM_106444	262185_at	0.5	A	1.5	A	0.5	A	0.3	A		0.4	A	0.3	A	0.2	A	0.6	A
At5g22380	NM_122143	249940_at	0.5	A	1.5	A	0.4	A	1.3	A		0.3	A	0.5	A	0.8	A	2.4	A
At1g43950	NM_103522	259457_at	0.3	A	0.9	A	0.3	A	0.5	A		0.2	A	0.3	A	0.1	A	0.3	A
At5g38040	NM_123164	249568_at	0.5	A	1.5	A	1.2	A	3.5	A		4.5	A	5.6	A	3.6	A	0.4	A
At1g53325	NM_104211	260591_at	0.3	A	0.9	A	0.2	A	0.4	A		0.6	A	0.4	A	0.3	A	0.6	A
At5g14470	NM_121451	250182_at	0.5	A	1.5	A	1.5	A	0.9	A		0.8	A	0.5	A	1.1	A	1	A
At3g48640	NM_114723	252345_at	0.3	A	0.9	A	0.5	A	0.2	A		18.9	P	0.9	A	2.3	A	1	A
At2g29150	NM_128472	266287_at	2.7	A	8.1	A	0.5	A	1.1	A		5.7	A	5.9	A	1.1	A	3.6	A
At3g01530	NM_111019	259187_at	0.4	A	1.2	A	0.8	A	1.4	A		1.9	A	6.1	A	0.3	A	4.4	A
At3g43730	NM_114241	252702_at	0.2	A	0.6	A	0.2	A	0.2	A		2	A	4.4	P	0.7	A	0.1	A
At2g06640	NM_126655	265745_at	0.1	A	0.3	A	0.1	A	0.1	A		0.1	A	2.8	A	0.2	A	0.2	A
At5g07760	NM_120858	250594_at	0.1	A	0.3	A	0.5	A	0.2	A		0.6	A	3	A	1	A	3.8	A
At3g25490	NM_113445	257957_at	0.2	A	0.6	A	0.5	A	3.2	A		1.7	A	3.5	A	3.2	A	3.3	A
At2g32360	NM_128795	266387_at	0.2	A	0.6	A	0.2	A	0.3	A		0.2	A	1.5	A	1.3	A	0.4	A
At3g29600	NM_113881	256925_at	0.1	A	0.3	A	0.2	A	0.1	A		0.1	A	1.5	A	0.2	A	0.2	A
At2g24620	NM_128023	263794_at	0.4	A	1.2	A	0.5	A	0.6	A		0.5	A	1.2	A	0.6	A	0.9	A
At5g62120	NM_125605	247485_at	0.4	A	1.2	A	0.4	A	0.5	A		0.4	A	1.1	A	4.1	A	1.1	A
At4g36560	NM_119819	246248_at	0.1	A	0.3	A	0.2	A	0.1	A		0.1	A	1.2	A	0.2	A	0.2	A
At1g62760	--	262692_at	0.2	A	0.6	A	0.3	A	0.1	A		0.2	A	1	A	0.3	A	0.3	A
At3g42850	NM_114153	252769_at	0.8	A	2.4	A	0.9	A	2.2	A		7	A	5.6	A	6.2	A	1.4	A
At3g31940	NM_114016	256843_at	0.4	A	1.2	A	0.3	A	0.5	A		0.5	A	1.2	A	0.5	A	1.2	A
At1g77910	NM_106440	262184_at	0.1	A	0.3	A	0.3	A	0.7	A		0.2	A	1	A	0.4	A	2.9	P
At5g29060	NM_122790	246692_at	0.1	A	0.3	A	0.1	A	0.2	A		0.5	A	1	A	2.5	A	0.5	A
At2g10000	NM_126786	263813_s_at	0.4	A	1.2	A	0.6	A	0.6	A		0.3	A	0.4	A	0.5	A	0.6	A
At2g10840	NM_126821	264073_at	0.1	A	0.3	A	0	A	0.1	A		0	A	0.4	A	0	A	0.4	A
At3g43530	NM_114221	252755_at	0.1	A	0.3	A	0.1	A	0.2	A		0.4	A	0.6	A	1.4	A	0.1	A
At5g46830	NM_124054	248867_at	0.2	A	0.6	A	0.4	A	1.6	A		0.2	A	0.3	A	1.8	A	1.9	A
At2g18930	NM_127450	266937_at	0.2	A	0.6	A	0.4	A	0.2	A		0.2	A	0.3	A	0.5	A	0.2	A
At5g62110	NM_125604	247484_at	0.1	A	0.3	A	0.1	A	0.1	A		0.1	A	0.3	A	0.1	A	0	A
At1g26400	NM_102404	261007_at	0.2	A	0.6	A	0.2	A	0.3	A		0.2	A	0.3	A	0.3	A	1.7	A
At4g16010	NM_117694	245469_at	0.1	A	0.3	A	0	A	0	A		0	A	0.1	A	0	A	0.8	A
At1g52820	NM_104160	260150_at	0.8	A	2.4	A	1.8	A	1.2	A		3.7	A	1.5	A	4.6	A	13.1	A
At3g31340	NM_113997	256559_at	0.1	A	0.3	A	0.1	A	0.1	A		0.1	A	0.2	A	2	A	0.2	A
At1g25025	NM_102321	245646_x_at	0.2	A	0.6	A	0.4	A	0.4	A		7	A	4.1	A	3.1	A	10.1	A
At3g32290	NM_114051	256643_at	0.1	A	0.3	A	0.1	A	0.8	A		0.1	A	0.1	A	0.1	A	0.3	A
At1g65110	NM_105184	263139_at	0.1	A	0.3	A	0.1	A	0.1	A		0.2	A	0.1	A	0.2	A	0.3	A
At5g52000	NM_124579	248390_at	0.2	A	0.6	A	0.5	A	0.4	A		0.3	A	0.3	A	0.3	A	0.8	A
At2g04710	NM_126501	263646_at	0.1	A	0.3	A	0.2	A	0.2	A		0.3	A	0.1	A	0.3	A	0.2	A
At2g10460	NM_126803	263312_at	0.1	A	0.3	A	0	A	0.1	A		1.3	A	0.2	A	0.1	A	0.3	A
At4g20250	NM_118144	254514_at	0.1	A	0.3	A	0.1	A	0.3	A		0.7	A	0.1	A	0.6	A	1	A
At4g08880	NM_116957	255119_at	0.1	A	0.3	A	0.1	A	1.3	A		1.5	A	0.1	A	0.8	A	0.7	A
At3g59860	NM_115849	251435_at	0.1	A	0.3	A	0.2	A	0.1	A		1.5	A	0.1	A	0.2	A	0.1	A
At1g72830	NM_105941	262378_at	51.7	P	155	P	163.3	P	124.1	P		102.6	P	121.7	P	123.2	P	114.9	P
At3g51990	NM_115058	252042_at	16.8	A	50.3	P	41.3	P	31.7	P		78.4	P	73.5	P	85.3	P	71.3	P
At4g17480	NM_117851	245389_at	11.8	A	35.3	A	26.8	A	24.1	A		9.9	A	17.7	A	10.7	A	12.1	A
At2g37760	NM_129332	267181_at	147.2	P	440.1	P	416.4	P	414.3	P		265.1	P	362.1	P	361.3	P	371.4	P
At1g44414	NM_103547	245243_at	8.4	A	25.1	A	11.2	M	11.4	A		8.8	A	15.6	M	9.1	A	12	P
At1g73270	NM_105986	260093_at	6.6	A	19.7	P	25.3	P	13	P		16.9	P	24.1	P	22.5	P	20.7	P
At4g13120	NM_117381	254748_at	5.9	A	17.6	A	24.7	A	27.7	A		31.3	A	32.6	A	34.9	M	44.9	P
At5g23050	NM_122211	249869_at	182.5	P	544.2	P	288.9	P	114.7	P		118.8	P	446.6	P	301.3	P	120.4	P
At1g21010	NM_101954	262801_at	14.2	P	42.3	P	67.1	P	59	P		69.4	P	55.2	P	69.1	P	71.9	P
At5g66670	NM_126065	247051_at	4.5	A	13.4	P	11.5	M	15.5	P		11.2	A	8.7	A	9.5	M	9.6	A
At2g41610	NM_129724	245105_at	7.9	A	23.5	M	16.2	A	14	A		18.6	P	25.6	P	23.2	P	22.2	P
At2g20150	NM_127574	265591_at	3.8	A	11.3	A	6.4	A	1.5	A		1.4	A	5.9	A	3.5	A	7.6	A
At1g01610	NM_100043	259430_at	66	P	196.2	P	277.8	P	252	P		100.5	P	205.8	P	275.5	P	194.8	P
At1g66500	NM_105321	256356_s_at	14.5	A	43.1	P	39	P	30.6	A		28.9	P	25	P	23.2	P	11.7	P
At1g51440	NM_104022	260491_at	7.1	A	21.1	A	19.9	A	20.8	A		14.5	A	24.9	A	30	P	23.6	A
At3g21420	NM_113037	256818_at	96.8	P	287.6	P	261.9	P	157.5	P		139.6	P	168.5	P	159.1	P	98.2	P
At3g18610	NM_112747	256852_at	3.4	A	10.1	A	32	A	61.6	A		4.9	A	4.8	A	20.6	A	17.8	A
At1g14680	NM_101335	262836_at	3.4	A	10.1	P	7.4	A	14.4	P		5.3	A	5.7	A	7	M	9.7	P
At5g63070	NM_125701	247416_at	3	A	8.9	A	5.2	A	5.9	A		6.5	A	10.6	A	9.6	A	10.6	A
At1g77405	NM_106390	246388_at	2.9	A	8.6	A	9.9	A	9.8	A		5.9	A	3.6	A	5.6	A	8.3	A
At5g48170	NM_124191	248741_at	11.5	P	34.1	P	53.5	P	44	P		20.8	P	35.1	P	25.6	P	26.9	P
At2g42490	NM_129810	265882_at	357.2	P	1058.5	P	840.7	P	536.2	P		337.7	P	760	P	734.4	P	432.9	P
At1g77730	NM_106422	259676_at	5.4	A	16	M	12.7	A	6.5	A		3.8	A	4.9	A	4.3	A	5.6	A
At1g03170	NM_100199	264363_at	2.7	A	8	A	11	A	4.7	A		6.3	A	8.1	A	11.3	A	8.9	A
At4g02180	NM_116450	255533_at	7.4	A	21.9	A	28.6	P	20.9	A		12.1	A	17	A	22.6	P	19.1	P
At1g64160	NM_105089	262325_at	2.4	A	7.1	P	1.1	A	6.5	A		9.7	P	3.9	A	6.4	P	2.9	P
At3g25110	NM_113415	257814_at	42.1	P	124.5	P	123.8	P	135.3	P		80.1	P	94.6	P	112.9	P	103	P
At1g64970	NM_105171	262875_at	41.4	P	122.4	P	132.4	P	109.5	P		77.2	P	89.6	P	85.5	P	79.5	P
At4g09840	NM_117052	255057_at	4.6	A	13.6	A	1.6	A	5.6	A		6.5	P	10.3	P	6.9	P	11.1	M
At5g50540	NM_124441	248516_at	2.3	A	6.8	A	0.8	A	0.4	A		7.7	M	9.4	M	7.7	A	7.2	A
At1g24735	NM_102310	245650_at	13.6	A	40.2	P	37.4	P	27.5	P		25	P	29.4	P	25.6	P	29	P
At1g67600	NM_105427	260201_at	11.3	A	33.4	P	26.6	P	25.2	P		16.1	A	21.2	A	17.8	P	17.6	A
At1g73040	NM_105962	262357_at	65	P	192.1	P	186.4	P	157.9	P		83.3	P	77.9	P	76.1	P	49.8	P
At1g23380	NM_102187	263013_at	8.9	A	26.3	A	17.2	P	22.7	A		20.5	P	30.4	P	29.4	P	33.8	P
At4g21370	NM_118257	254407_at	2.1	A	6.2	A	2.4	A	1.7	A		6	A	7	A	6	A	6.9	M
At1g64000	NM_105073	262339_at	8.2	A	24.2	P	22.7	P	24.1	P		6.8	A	13.7	M	15.9	P	17.4	P
At1g49430	NM_103833	262414_at	59.6	P	175.7	P	165.4	P	150.5	P		37.9	P	77.7	P	96	P	108.4	P
At5g06840	NM_120767	250701_at	15.1	A	44.5	P	42.7	P	28.6	P		26.8	A	44.6	P	33.4	P	35.1	P
At5g40030	NM_123366	249440_at	1.8	A	5.3	A	2.2	A	9.7	A		20.8	A	13.3	A	16.1	A	14.2	A
At5g51440	NM_124523	248434_at	72.7	P	214	P	173	P	561.1	P		120.2	P	164.8	P	154.7	P	177.1	P
At3g51540	NM_115013	252109_at	6.9	A	20.3	P	15.9	M	16	P		10.9	A	15.7	P	14	P	16.7	P
At3g13460	NM_112192	256982_at	54	P	158.7	P	371.6	P	321.8	P		306.6	P	318.6	P	355.1	P	364.6	P
At4g08180	NM_116887	255151_at	25.3	P	74.3	P	66.5	P	60.1	P		59.7	P	65.2	P	63.1	P	57.2	P
At1g33260	NM_103054	256529_at	23.6	A	69.3	P	73.4	P	57	P		46	P	58.4	P	74.6	P	49	P
At2g46630	NM_130228	266325_at	60.7	P	178.2	P	154.1	P	142.6	P		74.3	P	95.5	P	116.5	P	79.6	P
At5g66815	NM_126080	247070_at	12.3	A	36.1	P	13.7	A	22.7	P		19.4	P	30.2	P	20.4	P	15.4	P
At3g62730	NM_116138	251188_at	7.6	A	22.3	P	27.8	P	26.2	P		13.4	P	15.2	P	10.6	P	14.9	P
At5g36737	NM_123033	249663_s_at	1.5	A	4.4	A	0.8	A	1.4	A		1.3	A	0.3	A	2.7	A	0.6	A
At4g17215	NM_117826	245305_at	57.8	P	169.5	P	150.1	P	151.3	P		34	P	67.7	P	87.2	P	121	P
At3g44430	NM_114311	252659_at	10	A	29.3	P	44.6	P	39.5	P		37.5	P	35.3	P	37	P	42.3	P
At4g02090	NM_116441	255528_at	28.8	P	84.3	P	75.8	P	67	P		49.2	P	77.3	P	79.8	P	61.5	P
At2g16410	NM_127195	263554_at	4.1	A	12	A	9.2	A	2.6	A		3.5	A	4.7	A	5.6	A	2.1	A
At5g57600	NM_125141	247917_at	1.3	A	3.8	A	15.2	A	5.1	A		1.3	A	5.2	A	4	A	4.7	A
At4g28420	NM_118984	253795_at	1.3	A	3.8	A	0.7	A	0.4	A		5.8	A	3.8	A	2.9	A	4.6	A
At2g17500	NM_127304	263073_at	465.3	P	1359.9	P	1249.8	P	941.5	P		557.5	P	981.3	P	947.4	P	883.5	P
At3g43690	NM_114237	252700_at	9	A	26.3	A	21.5	P	29.6	P		18.8	P	20.2	A	21.4	P	23	P
At1g55920	NM_104470	260602_at	115.9	P	338.6	P	345.6	P	238.3	P		157.1	P	323.5	P	262.6	P	253.7	P
At1g25580	NM_102369	255739_at	24.8	P	72.4	P	68.7	P	83	P		78.1	P	82	P	83.3	P	80.4	P
At5g06710	NM_120754	250694_at	11	P	32.1	P	16	P	14.1	A		7.5	A	25.1	P	22.7	P	13.2	A
At1g08050	NM_100679	260648_at	14.5	A	42.3	P	31.4	P	37.5	A		48.7	P	29.6	A	33.7	P	30.7	P
At5g41400	NM_123505	249306_at	20.5	A	59.8	P	61.2	P	46.1	P		54.9	P	79.8	P	67.9	P	56.9	P
At2g31780	NM_128736	263462_at	1.2	A	3.5	A	0.6	A	1.8	A		6.5	A	10.6	A	4.9	A	3.1	A
At2g14580	NM_127021	266383_at	1.2	A	3.5	A	0.8	A	0.8	A		7.4	A	3.8	A	13.4	A	21.2	P
orf100c	--	257327_at	2.4	A	7	A	15.3	A	12.8	A		17.2	A	10.3	A	16.3	A	14.5	A
At1g09960	NM_100870	264662_at	28.4	P	82.8	P	71.5	P	73.9	P		54.1	P	63.2	P	63.8	P	50.3	P
At1g34580	NM_103182	261181_at	8.1	A	23.6	A	11.6	A	21.7	A		18.9	A	20	P	19	P	24.4	P
At5g02580	NM_120336	251012_at	34.3	P	99.9	P	94.4	P	49.4	P		28.1	P	20.2	P	19.1	P	22.4	P
At3g13950	NM_112249	258203_at	6.7	A	19.5	M	29.3	P	6	A		52.8	P	19.7	A	23.8	P	15.7	A
At1g59930	NM_104685	262902_x_at	2.2	A	6.4	A	1.9	A	1.7	A		1.3	A	2	A	1.3	A	0.9	A
At2g18115	NM_127368	265803_at	1.1	A	3.2	A	4.6	A	1.2	A		4.7	A	4.7	A	4.8	A	4.3	A
At5g57680	NM_125151	247872_at	2.1	A	6.1	A	2.6	A	13.2	A		13.7	P	13.3	P	9.6	M	5.5	M
At1g10090	NM_100883	264516_at	18.7	P	54.3	P	103.5	P	85.8	P		69.9	P	109.4	P	105.7	P	92.5	P
At3g45460	NM_114415	252577_at	7.2	A	20.9	A	19.4	A	8.9	A		11.7	A	12.2	A	13.2	A	15.6	A
At4g32290	NM_119382	253475_at	26.1	P	75.7	P	113.6	P	80.4	P		85.2	P	118.8	P	106.6	P	97.9	P
At3g04390	NM_111310	258597_x_at	2	A	5.8	A	1.3	A	0.8	A		0.9	A	1.3	A	1.1	A	0.7	A
At1g04140	NM_100295	264329_at	58.9	A	170.7	P	251.7	P	165.6	P		216.3	P	210.1	P	228.5	P	210.2	P
At3g33073	NM_114068	259025_at	4.9	A	14.2	A	8.4	A	8.1	A		7.1	A	7.4	A	3	A	7.4	A
At5g60040	NM_125397	247659_at	25.1	P	72.7	P	71.2	P	100.1	P		26.7	P	35.5	P	35.1	P	37.8	P
At1g19180	NM_101776	256017_at	158.3	P	458.5	P	503.1	P	289.2	P		248.8	P	322.3	P	283.1	P	245	P
At3g07050	NM_111585	258545_at	9.5	A	27.5	P	43.5	P	61.5	P		80.8	P	55.7	P	57.5	P	120.8	P
At1g28160	NM_102582	259590_at	1.9	A	5.5	A	7.3	A	4.3	A		7.3	A	4.4	A	6.1	A	5.9	A
At3g23260	NM_113227	257920_at	6.6	A	19.1	A	8.6	A	9.5	A		8.9	P	10.5	M	13.5	P	12	P
At1g04490	NM_100328	263658_at	4.7	A	13.6	A	15.4	A	10.7	A		2.9	A	9.2	A	12.5	P	6.1	P
At5g06520	NM_120735	250677_at	4.7	A	13.6	A	7.6	A	7.4	A		4.1	A	7.5	A	5.1	A	2.3	A
At3g43120	NM_114180	252733_at	2.8	A	8.1	A	3.4	A	5.3	A		4	A	5.4	A	3.9	A	4.6	A
At1g77050	NM_106355	264948_at	2.8	A	8.1	A	30	P	24.9	P		28.9	P	35.9	P	20.7	P	38.3	P
At3g21930	NM_113089	257261_s_at	3.7	A	10.7	A	8.3	A	2.4	A		8.8	A	8.9	A	7.8	A	5.2	A
At2g47150	NM_130283	266755_at	3.7	A	10.7	A	7.2	A	9.3	A		10.2	A	2	A	4.9	A	3.5	A
At1g79270	NM_106577	264102_at	68.3	P	197.5	P	305.8	P	176.5	P		105.4	P	179.4	P	231.4	P	167.1	P
At2g28610	NM_128422	263434_at	0.9	A	2.6	A	4.5	A	0.2	A		2.8	A	3.4	A	3.6	A	5.3	A
At5g59515	NM_125342	247704_at	4.3	A	12.4	A	13.3	A	8.8	A		12.2	P	13.5	P	12.7	P	11.6	P
At1g34260	NM_103148	262540_at	33.5	P	96.6	P	113.7	P	74	P		70.2	P	86.6	P	97.3	P	62.4	P
At3g02390	NM_111106	258492_at	2.5	A	7.2	A	2.4	A	0.2	A		4.1	A	2.7	P	4.1	P	1.7	A
At1g63720	NM_105049	260243_at	31.6	P	91	P	83.2	P	54.6	P		51.5	P	62.2	P	65	P	50	P
At1g68765	NM_105550	260040_at	5.8	A	16.7	A	5.2	A	8	A		7.7	A	5.8	A	9.5	A	8.6	A
At1g28327	NM_102598	245664_at	0.8	A	2.3	A	0.4	A	0.5	A		4.4	A	3.4	A	3.7	A	2.1	A
At3g20400	NM_112931	257664_at	0.8	A	2.3	A	0.5	A	0.5	A		6.7	A	5.3	A	6.1	A	11.9	A
At5g29090	NM_122793	246695_at	0.8	A	2.3	A	2.9	A	2	A		6.7	A	2.3	A	5.9	A	7.3	A
At5g13360	NM_121339	250293_s_at	35.3	P	101.4	P	113.9	P	119.2	P		56.4	P	92.1	P	100.6	P	102.5	P
At4g22920	NM_118421	254299_at	115	P	330	P	273.9	P	164.8	P		168.4	P	229.3	P	228.6	P	133.1	P
At2g48010	NM_130368	265772_at	43.7	P	125.4	P	104.2	P	87.3	P		45.3	P	82.4	P	73.9	P	49.7	P
At2g11810	NM_126865	263391_at	21.3	P	61.1	P	60.8	P	26.8	P		19.4	P	23.2	P	14.9	P	18.7	P
At4g18490	NM_117963	254677_at	8.3	A	23.8	A	11.9	A	18.1	A		11.7	P	17.2	P	14.6	P	13.6	P
At4g36170	NM_119784	253077_at	1.5	A	4.3	A	0.4	A	1.3	A		0.6	A	0.4	A	2.8	A	0.6	A
At3g07700	NM_111649	259226_at	83.9	P	240.4	P	233.2	P	170.7	P		152.8	P	176.9	P	192.4	P	130	P
At2g46700	NM_130235	266323_at	28.4	A	81.3	P	82.2	P	73.1	P		42.4	P	59.7	P	62.1	P	64.9	P
At3g08720	NM_111706	258682_at	47.3	P	135.3	P	127.8	P	83.9	P		48.4	P	73.8	P	86.6	P	52.6	P
At5g63130	NM_125707	247393_at	26.6	A	76	P	65.1	P	33.6	A		33.4	A	44.8	P	48	P	24.5	A
At2g11370	NM_126851	265532_at	2.1	A	6	A	0.9	A	0.4	A		4.9	A	8.4	A	6.1	A	4.7	A
At5g54700	NM_124851	248122_at	0.7	A	2	A	0.5	A	1.6	A		0.6	A	0.8	A	2.1	A	0.8	A
At1g79320	NM_106580	264144_at	27.7	P	79.1	P	93.3	P	51.1	P		48.1	P	65.7	P	76.4	P	48.9	P
At3g07970	NM_111676	258631_at	9	A	25.7	P	39.7	P	15.9	P		7.5	P	13.6	P	17	P	15	P
At3g03020	NM_111172	258608_at	17.8	P	50.8	P	70.5	P	29.8	P		29.6	P	26.4	P	39.1	P	30.5	P
At5g62520	NM_125646	247431_at	21.2	P	60.5	P	86.1	P	20.4	P		21.6	P	19.2	P	43.9	P	18.9	P
At4g28490	NM_118991	253779_at	27.8	P	79.3	P	74.3	P	54.9	P		71.1	P	43.4	P	52.9	P	45.6	P
At2g16760	NM_127228	265355_at	41	P	116.9	P	98.1	P	114.7	P		42.8	P	101.7	P	111.7	P	91.3	P
At5g04670	NM_120549	250852_at	9.8	A	27.9	P	37.6	P	24.3	P		20.3	P	24.4	P	27.5	P	22.5	P
At2g46680	NM_130233	266327_at	61.4	P	174.8	P	290.1	P	167	P		89.5	P	139.3	P	145.6	P	127.9	P
At5g27610	NM_122643	246790_at	2.6	A	7.4	A	21.4	A	14.5	A		9.2	A	13.6	A	12.1	A	16	A
At4g18375	NM_117948	254622_at	2.6	A	7.4	A	0.8	A	7.1	A		8.7	A	6.4	A	9.1	A	7.8	A
At2g17040	NM_127259	263584_at	7.8	A	22.2	P	24.3	A	12.1	A		86.3	P	31.7	P	23	P	24.4	P
At5g23850	NM_122290	249806_at	35.6	P	101.2	P	138.3	P	68	P		58.2	P	86.2	P	100.1	P	61.1	P
At5g58670	NM_125254	247794_at	46.5	P	132.1	P	151.6	P	104.6	P		87.5	P	149.4	P	128.7	P	115.5	P
At1g03730	NM_100252	264834_at	18.9	A	53.6	P	59.3	P	50.8	P		84.1	P	114	P	76.6	P	67.3	P
At1g24620	NM_102304	257405_at	0.6	A	1.7	A	9.8	A	14.8	A		12.8	A	15.1	A	18.5	P	16.1	A
At1g44980	NM_103578	260962_at	2.4	A	6.8	A	1.1	A	5.1	A		3.9	A	4.8	P	5.2	P	4.8	P
At4g08270	NM_116896	255126_at	1.2	A	3.4	A	0.7	A	0.7	A		0.7	A	0.4	A	0.3	A	2.2	A
At3g42220	NM_114089	252791_at	0.6	A	1.7	A	0.6	A	5	A		3.3	A	2.8	A	1.6	A	3.5	A
At1g62690	NM_104946	262642_at	0.6	A	1.7	A	0.6	A	0.7	A		1.4	A	0.5	A	1.3	A	1.7	A
At2g14490	NM_127012	265829_at	0.6	A	1.7	A	1	A	0.7	A		2.9	A	1	A	3.5	A	2.4	A
At3g62260	NM_116091	251259_at	28.8	P	81.6	P	98.8	P	55.3	P		57.2	P	69.3	P	79	P	48.7	P
At5g46470	NM_124017	248875_at	9.5	A	26.9	M	65.1	P	23.1	A		39.8	P	32.3	P	40.6	P	27.3	P
At4g14060	NM_117481	245267_at	32.9	P	93.1	P	115.1	P	75	P		35.7	P	54.1	P	54.7	P	62.9	P
At1g55240	NM_104397	259653_at	20.9	P	59.1	P	64.3	P	53.8	P		36	P	37	P	45.7	P	35.1	P
At2g21910	NM_127760	263894_at	2.3	A	6.5	A	8.5	A	0.5	A		5.3	A	6.7	A	3.3	A	7.5	A
At4g19720	NM_118092	254536_at	4	A	11.3	A	7.7	A	7.9	A		5.1	A	9.1	A	6.4	A	14.2	A
At1g72230	NM_105882	259801_at	69.8	P	197	P	202.5	P	166.1	P		140.7	P	225.6	P	236.3	P	169.3	P
At4g23480	--	254262_at	121.1	P	341.4	P	394.5	P	328.8	P		380.5	P	360.7	P	406.9	P	352.9	P
At3g21560	NM_113051	258167_at	45.4	P	127.9	P	236.3	P	126	P		133.6	P	180.3	P	217.2	P	207	P
At3g56730	NM_115532	246344_at	26.1	P	73.5	P	48.3	P	62.3	P		19.1	P	52.5	P	46.3	P	38.8	P
At1g76430	NM_106293	259974_at	3.8	A	10.7	A	9.1	A	12.8	A		2.2	A	8.6	A	6	A	7.4	A
At2g46760	NM_130242	266713_at	9.1	A	25.6	A	12.3	A	18.4	A		17.9	A	23.8	P	29.9	P	22.1	A
At5g63850	NM_125780	247304_at	220.5	P	619.8	P	433.6	P	439.5	P		325.7	P	322.1	P	339.9	P	251.5	P
At5g16980	NM_121704	246464_at	10.4	A	29.2	P	22.1	P	37.1	P		12.4	P	20.2	P	18.8	P	32.8	P
At3g26050	NM_113509	257542_at	3.1	A	8.7	A	1.6	A	7.2	A		9	P	11.2	A	7.8	P	7.7	A
At2g25700	NM_128129	265899_s_at	10.2	A	28.6	P	37.9	P	52.8	P		31.1	P	26.9	P	23	P	30.5	P
At2g25640	NM_128123	265905_at	5.6	A	15.7	A	15.8	A	12.3	A		3.5	A	14.6	A	14.5	A	22.4	M
At5g12930	NM_121296	250267_at	12.7	A	35.6	P	37	P	35.9	P		17.9	A	23.4	P	17.7	P	19.4	A
At4g24130	NM_118545	254201_at	74.4	P	208.4	P	233.3	P	186.3	P		95.8	P	196.8	P	222.1	P	167.2	P
At3g06390	NM_111514	258905_at	51.2	P	143.4	P	169.6	P	199.9	P		49.6	P	141.1	P	136.5	P	208.9	P
At2g23150	NM_127879	267266_at	76.8	P	215.1	P	196.1	P	262.1	P		92.8	P	116.4	P	115	P	127.5	P
At3g55700	NM_115428	251761_at	8.5	A	23.8	P	16.6	A	27.7	P		12.5	P	18.3	P	16.5	P	15.9	P
At2g19550	NM_127513	265933_at	1.5	A	4.2	A	1	A	0.3	A		2.7	A	4.3	A	5.5	A	4.6	A
At1g34540	NM_103176	261185_at	1.5	A	4.2	A	0.6	A	0.8	A		10.3	M	11	A	8.3	A	13.1	P
At5g37950	NM_123154	249596_s_at	22.5	P	63	P	72.3	P	54.6	P		35	P	60.6	P	55.6	P	49.2	P
At4g03660	NM_116604	255390_at	1	A	2.8	A	2.5	A	0.8	A		2.4	A	3.5	A	3.2	A	6.2	A
At1g78470	NM_106494	263125_at	0.5	A	1.4	A	1	A	1.1	A		1.1	A	0.9	A	1.5	A	1.8	A
At5g10170	NM_121055	250471_at	77.8	P	217.2	P	175.4	P	100.8	P		80.9	P	144.6	P	142.4	P	78.6	P
At2g40160	NM_129574	263387_at	43.5	P	121.4	P	78.3	P	68.3	P		31.4	P	70.9	P	72.3	P	68.7	P
At4g30870	NM_119234	253591_at	5.2	A	14.5	A	9.8	A	5.1	A		11.5	A	13.2	A	14.3	A	13.7	A
At5g59660	NM_125358	247683_at	5.2	A	14.5	M	1.9	A	1.9	A		9.1	P	15.6	P	9.5	P	13.9	P
At3g01430	NM_111009	258953_at	6.6	A	18.4	A	38.1	A	30	A		31.4	A	26.2	A	38.3	A	33.2	A
At5g40640	NM_123428	249368_at	8.3	A	23.1	P	26.5	P	19.5	P		15	P	21.7	P	18.5	P	21.5	P
At2g40460	NM_129607	255877_at	26.2	P	72.8	P	78.2	P	61.8	P		43	P	64.6	P	51.9	P	54	P
At5g49280	NM_124305	248592_at	58.2	P	161.7	P	202.5	P	154.4	P		143.1	P	158.5	P	192.3	P	133.2	P
At1g50960	NM_103976	256211_at	0.9	A	2.5	A	0.7	A	1.2	A		1.3	A	6.9	A	4.6	A	2.2	A
At2g44745	NM_130039	266886_at	0.9	A	2.5	A	0.6	A	1.2	A		1.9	A	3.6	A	3.6	A	0.7	A
At3g02010	NM_111067	259003_at	0.9	A	2.5	A	6	A	7.7	A		15.9	P	13.1	A	13	A	25.5	P
At5g37620	NM_123121	249571_at	0.9	A	2.5	A	0.7	A	0.5	A		4.8	P	2.7	A	5.5	A	5.2	P
At5g06600	NM_120743	250693_at	49.9	P	138.5	P	208.5	P	208	P		191	P	190.1	P	229.9	P	215.7	P
At1g74360	NM_106096	260239_at	9.7	P	26.9	P	19.9	P	16.5	P		18.3	P	12.2	P	14	P	10.8	P
At4g22500	NM_118376	254316_at	4.8	A	13.3	A	19.6	A	18.5	A		7.9	A	13.9	M	14.7	P	12.5	A
At1g29750	NM_102715	255995_at	16.9	A	46.8	P	64.2	P	45.8	P		52	P	71.6	P	54	P	60.6	P
At2g20720	NM_127636	265428_at	1.3	A	3.6	A	10.8	A	1.5	A		1.1	A	1.2	A	1.6	A	1.4	A
At1g18280	NM_101686	261673_at	3	A	8.3	A	2.3	A	1.8	A		9.5	A	9.9	A	10.3	A	8.4	A
At3g29020	NM_113823	258004_at	1.7	A	4.7	A	1.9	A	8.4	A		3.9	A	2.9	A	5.6	A	1.2	A
At3g27260	NM_113640	257146_at	59.2	P	163.5	P	169.1	P	146.2	P		88.8	P	122.5	P	129.3	P	100	P
At3g15210	NM_112384	257053_at	32.5	P	89.7	P	112.7	P	81.5	P		117.3	P	134.3	P	127.8	P	105.2	P
At3g22830	NM_113182	258325_at	2.5	A	6.9	A	2.5	A	1.1	A		4.5	A	10.5	A	23.9	P	9.8	A
At1g11170	NM_100989	262478_at	15.7	P	43.3	P	37.8	P	44.5	P		23.1	P	25.2	P	24.9	P	26.8	P
At1g12050	NM_101077	264396_at	100.7	P	277.6	P	198.8	P	162.7	P		145.5	P	204.9	P	188	P	138.3	P
At2g17220	NM_127276	263419_at	82.5	P	227.2	P	248.1	P	165.4	P		148.5	P	131.3	P	162.9	P	126.5	P
At3g60160	NM_115879	251457_s_at	46.9	P	129.1	P	152.9	P	119.1	P		45.1	P	59.2	P	61.4	P	57.6	P
At4g19110	NM_118030	254560_at	87.4	P	240.5	P	272	P	271.5	P		271.3	P	340.8	P	313.9	P	329.2	P
At1g65450	NM_105220	264160_at	10	A	27.5	A	14.1	A	21.2	A		13.7	A	27.9	P	25.7	P	35.9	P
At3g62740	NM_116139	251229_at	6	A	16.5	P	15.7	P	19.8	P		7.9	P	11.4	P	16.2	P	17.5	P
At1g15830	NM_101451	259492_at	0.8	A	2.2	A	0.9	A	0.8	A		1.3	A	3.2	A	3.9	A	1.1	A
At5g17340	NM_121740	250091_at	2.4	A	6.6	A	2	A	1.1	A		2.4	A	3.9	A	3.7	A	9.1	A
At1g13040	NM_101174	257465_at	0.8	A	2.2	A	6.8	A	5.8	A		6.8	A	6.5	A	7.8	A	6.8	A
At2g10500	NM_126807	263393_at	0.4	A	1.1	A	0.3	A	0.3	A		1.1	A	1.9	A	0.3	A	1.9	A
At3g29750	NM_113898	257283_at	0.4	A	1.1	A	0.5	A	0.4	A		0.9	A	0.7	A	1.4	A	2.3	A
At5g35090	NM_122900	246646_at	0.4	A	1.1	A	0.7	A	1.1	A		0.3	A	0.4	A	0.3	A	0.4	A
At3g49230	NM_114782	252304_at	2	A	5.5	A	1.9	A	3.8	A		5.8	A	7	M	3	A	3.4	A
At3g04620	NM_111334	258840_at	2.4	A	6.6	A	2	A	5.1	A		10.2	M	6.2	A	6.1	P	8	P
At2g38930	NM_129451	266183_at	0.4	A	1.1	A	0.8	A	0.8	A		5.7	A	1.4	A	7.4	A	0.9	A
At4g02600	NM_116494	255486_at	96.2	P	264.2	P	451.9	P	227.2	P		161.6	P	261.2	P	318.2	P	201.3	P
At4g18880	NM_118004	254592_at	35	P	96.1	P	96.6	P	83.5	P		78.9	P	84.6	P	82.1	P	71.5	P
At1g34280	NM_103150	262560_at	10.6	A	29.1	A	18.5	A	1.8	A		30.4	A	2.9	A	15.2	P	7.6	P
At3g10170	--	259145_at	5.1	A	14	A	7.1	A	12.7	A		7.7	P	6.3	A	9.1	P	12.7	P
At1g73410	NM_106001	245735_at	9.4	A	25.8	P	24.1	P	21.9	P		7.5	A	15.8	P	17.1	P	15.3	P
At3g54580	NM_115315	251842_at	31.3	P	85.9	P	45.5	P	79.2	P		45.5	P	49.1	P	61.7	P	56.6	P
At3g63330	NM_116198	251165_at	10.1	A	27.7	P	59.1	P	28.1	A		65.2	P	80.2	P	83	P	60.7	P
At3g55940	NM_115452	251768_at	13.1	A	35.9	P	35.3	P	26.8	P		22.5	P	35.3	P	35.7	P	22.5	P
At5g17760	NM_121782	250062_at	52.6	P	144.1	P	167.6	P	183.1	P		112.9	P	90.6	P	107.4	P	83.3	P
At4g13290	NM_117402	254767_s_at	24	P	65.7	P	57.6	P	40.8	P		87.2	P	51.6	P	50.3	P	56.5	P
At1g51900	NM_104070	246372_at	1.9	A	5.2	A	2	A	3.8	A		3.2	A	5.2	A	3.2	A	3.4	A
At1g27770	NM_102542	261650_at	85.2	P	233.1	P	322.6	P	184.2	P		253.4	P	225.3	P	294.2	P	202.7	P
At5g51070	NM_124486	248487_at	263.5	P	720.8	P	697.5	P	317.1	P		327.3	P	391.7	P	461	P	261.4	P
At2g17280	NM_127283	264907_at	46.3	P	126.6	P	158.2	P	93.6	P		67.3	P	97.6	P	104.8	P	66.6	P
At2g46990	NM_130267	266753_at	2.6	A	7.1	A	1.9	A	7.1	A		6	A	8.1	A	3.9	A	8.6	A
At1g68990	NM_105571	259672_at	17.4	A	47.5	P	57.3	A	72.9	P		32.1	P	32	P	38.6	P	54	P
At4g17840	NM_117893	254691_at	103.3	P	281.9	P	248.1	P	158.5	P		213.8	P	239.8	P	221.8	P	174.3	P
At1g64260	NM_105100	262337_at	2.2	A	6	A	0.9	A	2.7	A		6.1	A	8.4	A	4	A	5.6	A
At1g80110	NM_106660	262061_at	2.2	A	6	A	13.1	A	2.7	A		17.4	P	17.9	M	20	P	18.6	A
At1g60460	NM_104733	264964_at	2.2	A	6	A	4.7	A	6.5	A		7.5	P	9.5	A	9.2	A	7.3	P
At3g14200	NM_112276	256999_at	24.5	A	66.8	P	135.2	P	132.1	P		79.6	P	126	P	102.1	P	75.8	P
At1g74590	NM_106118	260225_at	30.7	A	83.7	P	75.2	P	57	P		50.2	P	48.8	P	61.5	P	47.4	P
At1g14730	NM_101342	262831_at	72.7	P	198.2	P	199.8	P	249.1	P		102.6	P	167.6	P	177.2	P	157	P
At3g46230	NM_114492	252515_at	15.3	A	41.7	P	38.4	P	37.3	P		39.4	P	48.2	P	43	P	24.2	P
At1g10020	NM_100876	264521_at	27.2	A	74.1	P	164.8	P	66.8	P		106.8	P	113.3	P	143.6	P	98.1	P
At1g77850	NM_106434	262136_at	15.2	P	41.4	P	33.8	P	20.6	P		37.1	P	30.7	P	31.2	P	33.1	P
At3g50910	NM_114951	252134_at	112.7	P	306.8	P	272.1	P	271.2	P		155.9	P	171.8	P	186.6	P	160.4	P
At4g03320	NM_116570	255430_at	72.2	P	196.5	P	144.2	P	184.1	P		88.9	P	120.1	P	140.4	P	121.6	P
At1g09970	NM_100871	264663_at	479.3	P	1303.7	P	1224.6	P	1151.5	P		622.6	P	840.6	P	1020.4	P	752.3	P
At1g73150	NM_105973	262361_at	4.6	A	12.5	P	15	P	14.2	P		18.1	P	18.2	P	18.3	P	20.1	P
At2g03500	NM_126400	265719_at	11.6	A	31.5	P	31.8	A	21.5	A		18.7	P	22	P	25.7	P	20.5	P
At1g75500	NM_106203	262951_at	173.1	P	469.9	P	744.6	P	790.2	P		548.7	P	643.9	P	602.3	P	711.3	P
At2g27550	NM_128315	266209_at	71.8	P	194.9	P	164.5	P	206.3	P		85	P	97.6	P	93.4	P	74.5	P
At5g16580	NM_121664	250101_at	0.7	A	1.9	A	1.6	A	3.2	A		1.2	A	7.5	A	6.2	A	4.3	A
At3g63020	NM_116167	251201_at	0.7	A	1.9	A	1	A	0.5	A		1	A	0.9	A	1.1	A	0.8	A
At1g15040	--	260743_at	0.7	A	1.9	A	0.7	A	0.5	A		6	A	3.3	A	3.1	A	6.3	A
At1g63440	NM_105023	261551_at	107	P	290.3	P	183.5	P	274.6	P		66	P	93.2	P	91.1	P	70.3	P
At1g18940	NM_101751	259462_at	12.5	A	33.9	P	9.8	A	41.6	P		23	M	23.9	A	23.3	P	25.5	P
At2g15870	NM_127147	265537_at	3.8	A	10.3	A	3	A	3.1	A		5.1	A	20.6	A	10.4	A	7.8	A
At5g47230	NM_124094	248799_at	22	A	59.6	P	67.3	P	38	P		30.4	P	52	P	39.9	P	41.8	P
At5g21105	NM_147871	246030_at	235.5	P	637.7	P	957.1	P	726.5	P		332.3	P	474.7	P	491.5	P	462	P
At3g03910	NM_111262	259346_at	25.6	P	69.3	P	74.3	P	63.6	P		49.3	P	84.9	P	58.9	P	46.9	P
At4g26270	NM_118760	253987_at	36.8	A	99.6	P	96.4	P	95.4	P		71.6	P	55.1	P	59.9	P	41.6	P
At1g10070	NM_100881	264524_at	14.5	A	39.2	P	74	P	30.9	P		35.4	P	28.6	P	24.1	P	30.3	P
At1g73010	NM_105959	262369_at	19.1	P	51.6	P	38.2	P	31.7	P		26.5	P	27.2	P	27.1	P	20.6	P
At5g60310	NM_125424	247620_at	7.7	A	20.8	A	23.9	A	24.1	A		11.6	A	15	A	16.5	A	5.4	A
At1g63930	NM_105066	260320_at	1	A	2.7	A	2.1	A	2.2	A		1.6	A	0.8	A	3.3	A	5.9	A
At5g50480	NM_124430	248504_at	6	A	16.2	A	11.3	A	9.8	A		9.7	A	6.8	A	6.9	A	11.1	A
At1g72700	NM_105929	259910_at	94.1	P	253.8	P	258.5	P	201.8	P		113.4	P	197.9	P	218.8	P	162.6	P
At3g28840	NM_113805	256582_at	2.3	A	6.2	A	3.8	A	7.7	A		5.2	A	3.1	A	2.8	A	6.1	A
At1g55265	NM_104401	259661_at	67.7	P	182.4	P	160.3	P	194.7	P		122.2	P	108.6	P	128.8	P	140.6	P
At1g13990	NM_101265	262607_at	173.5	P	467.3	P	316.6	P	221.9	P		257.4	P	278.2	P	289.1	P	180.5	P
At4g13320	NM_117405	254768_at	2.6	A	7	A	0.7	A	1	A		4	A	3.3	A	5.1	A	7.3	A
At2g39440	NM_129502	266962_at	17.8	P	47.9	P	78.8	P	50.6	P		28.5	P	40.6	P	53.7	P	32	P
At1g45150	NM_103589	260936_at	15.2	A	40.9	P	32.5	P	14	P		33.1	P	32.4	P	35.5	P	36.6	P
At4g39270	NM_120088	252940_at	82.7	P	222.5	P	199.6	P	153.8	P		105.4	P	174.2	P	178.5	P	133.5	P
At2g18730	NM_127429	266062_at	64.1	P	172.3	P	230.5	P	149.2	P		124.9	P	147.4	P	149.9	P	104.5	P
At2g35930	NM_129152	263935_at	34.1	P	91.6	P	142.8	P	85.1	P		61.9	P	87.3	P	85.4	P	80.6	P
At4g36990	NM_119862	246214_at	188.5	P	506	P	505.3	P	475	P		342.8	P	531.4	P	498.8	P	364.2	P
At1g16160	NM_101483	261842_at	6	A	16.1	P	16.2	P	12.6	P		10	P	13.9	P	14.3	P	13.9	P
At3g53970	NM_115257	251917_at	28.4	P	76.2	P	149.2	P	108.1	P		89.7	P	119.1	P	125	P	99.8	P
At3g50370	NM_114897	252207_at	38.3	P	102.7	P	135.9	P	109.7	P		95	P	113.2	P	118.4	P	101.4	P
At2g30250	NM_128578	267246_at	65.2	P	174.8	P	158.2	P	105	P		94.9	P	123.8	P	138.9	P	86.7	P
At5g22500	NM_122155	249895_at	84.9	P	227.6	P	184.3	P	201.1	P		81	P	113.5	P	116.2	P	102.2	P
At2g35270	NM_129079	266546_at	45.7	P	122.3	P	149.4	P	92.7	P		78.2	P	146.9	P	130.3	P	81.8	P
At1g30560	NM_102793	263213_at	4.9	A	13.1	A	1.3	A	5.5	A		1.2	A	5.8	A	5.2	A	6.2	A
At1g08990	NM_100770	264643_at	6.4	A	17.1	A	21.9	P	18.6	P		26.4	P	37.5	P	49	P	42.9	P
At5g37060	NM_123065	249649_at	0.3	A	0.8	A	0.3	A	1	A		3.2	A	5.4	A	3.7	A	4.7	A
At5g34840	--	246667_at	0.6	A	1.6	A	0.6	A	0.3	A		1.3	A	3.6	A	0.4	A	1.1	A
At1g45090	NM_103584	260965_s_at	0.3	A	0.8	A	0.3	A	1	A		0.4	A	2.9	A	2.1	A	0.4	A
[truncated: 20,750 more rows]
