# Supplementary material for: Transcriptome and metabolome analysis of plant sulfate starvation and resupply provides novel information on transcriptional regulation of metabolism associated with sulfur, nitrogen and phosphorus nutritional responses in Arabidopsis
Source: Front Plant Sci. 2015 Jan 28;5:805. doi: 10.3389/fpls.2014.00805 (PMC4309162; doi:10.3389/fpls.2014.00805)
Supplement: Supplementary file 2 [file Table2.XLSX]

## Sheet: Table SII
Supplemental Table SII. Number of Present/Marginal/Absent calls in microarray data
		Exp1					Exp2
	Gene No.	FN	S-	30'S	3h S		FN	S-	30'S	3h S
	P (present)	14284	14998	14740	15005		16634	16303	16848	16490
	M (marginal)	246	241	220	240		218	230	222	223
	A (absent)	8216	7507	7786	7501		5894	6213	5676	6033
	total	22746	22746	22746	22746		22746	22746	22746	22746
	A calls (%)	36.1	33	34.2	33		25.9	27.3	25	26.5
