# Supplementary material for: Transcriptome and metabolome analysis of plant sulfate starvation and resupply provides novel information on transcriptional regulation of metabolism associated with sulfur, nitrogen and phosphorus nutritional responses in Arabidopsis
Source: Front Plant Sci. 2015 Jan 28;5:805. doi: 10.3389/fpls.2014.00805 (PMC4309162; doi:10.3389/fpls.2014.00805)
Supplement: Supplementary file 3 [file Table3.XLSX]

## Sheet: Table III_1
Supplemental Table SIII. Categorization of sulfate starvation responsive genes																										Categolization
					log2 scale											linear scale										linear scale
	Figure 3				1st Experiment					2nd Experiment						1st Experiment					2nd Experiment					1st Experiment					2nd Experiment
	AGI ID	Affy ID	Gene	Ref	FN/	S-/	30'/	3h/		FN/	S-/	30'/	3h/	Class		FN/	S-/	30'/	3h/		FN/	S-/	30'/	3h/		30'/	3h/		30'/		30'/	3h/		30'/
					FN	FN	FN	FN		FN	FN	FN	FN			FN	FN	FN	FN		FN	FN	FN	FN		S-	S-		3h		S-	S-		3h
	At5g48850	248676_at	SDI1	3	0	9.68	8.37	5.78		0	7.34	5.56	3.13	I		1	820.296	330.842	54.9482		1	162.017	47.1766	8.75435		0.403321	0.0669858		0.166086		0.291183	0.0540336		0.185565
	At3g60140	251428_at	beta glucosidase (BGLU30)/DIN2/SRG2		0	9.04	8.6	3.78		0	8.42	7.92	1.91	I		1	526.394	388.023	13.737		1	342.509	242.191	3.75809		0.737135	0.0260965		0.0354026		0.707107	0.0109722		0.0155171
	At3g49580	252269_at	LSU1	2,3	0	8.74	7.64	5.13		0	6.73	5.32	3.62	I		1	427.565	199.466	35.0174		1	106.153	39.9466	12.295		0.466516	0.0818996		0.175556		0.376312	0.115824		0.307786
	At2g44460	267389_at	beta glucosidase (BGLU28)		0	8.51	8.08	3.26		0	9.11	8.73	2.41	I		1	364.557	270.597	9.57983		1	552.565	424.612	5.31474		0.742262	0.026278		0.0354026		0.768438	0.00961832		0.0125167
	At1g36370	260126_at	serine hydroxymethyltransferase (SHM7)	1,2,3	0	7.83	7.55	3.68		0	4.31	2.87	0.31	I		1	227.544	187.403	12.8171		1	19.8353	7.31065	1.23971		0.823591	0.0563282		0.0683934		0.368567	0.0625		0.169576
	At3g08860	258983_at	putative aminotransferase (PYD4)		0	7.26	6.85	3.01		0	5.2	4.68	1.21	I		1	153.277	115.36	8.05564		1	36.7583	25.6342	2.31338		0.752623	0.052556		0.0698304		0.697372	0.0629347		0.0902456
	At5g26220	246884_at	ChaC like protein	1,2,3	0	6.75	5.5	1.9		0	7.53	6.08	2.11	I		1	107.635	45.2548	3.73213		1	184.823	67.6492	4.31691		0.420448	0.034674		0.0824692		0.366021	0.023357		0.0638133
	At1g23730	265170_at	beta carbonic anhydrase (BCA3)		0	6.5	6.33	3.55		0	5.96	5.77	2.57	I		1	90.5097	80.4489	11.7127		1	62.2499	54.5686	5.93809		0.888843	0.129408		0.145592		0.876606	0.0953912		0.108819
	At1g75290	256450_at	NADPH oxidoreductase, putative s	2	0	6.5	5.6	2.94		0	4.21	3.64	0.49	I		1	90.5097	48.5029	7.67411		1	18.507	12.4666	1.40444		0.535887	0.0847878		0.15822		0.673617	0.0758872		0.112656
	At1g18870	261428_at	isochorismate synthase (ICS2)		0	6.09	5.12	2.32		0	4.49	4.28	1.8	I		1	68.1197	34.7755	4.99332		1	22.4711	19.4271	3.4822		0.510506	0.0733022		0.143587		0.864537	0.154963		0.179244
	At1g12030	257421_at	hypothetical protein		0	6.04	3.61	3.41		0	6.94	4.13	3.12	I		1	65.7993	12.2101	10.6295		1	122.786	17.5087	8.69388		0.185565	0.161544		0.870551		0.142595	0.0708052		0.496546
	At5g24660	249752_at	LSU2	1,2	0	5.55	3.95	2.62		0	4.45	2.91	1.1	I		1	46.8507	15.455	6.1475		1	21.8566	7.51618	2.14355		0.329877	0.131215		0.397768		0.343885	0.098073		0.285191
	At4g31330	253525_at	hypothetical protein		0	5.16	4.45	3.12		0	4.4	3.38	2.14	I		1	35.7532	21.8566	8.69388		1	21.1121	10.4107	4.40762		0.61132	0.243164		0.397768		0.493116	0.208772		0.423373
	At4g34710	253203_at	arginine decarboxylase (ADC)		0	4.96	4.86	3.27		0	3.92	3.73	2.38	I		1	31.125	29.0406	9.64646		1	15.1369	13.2691	5.20537		0.933033	0.309927		0.332171		0.876606	0.343885		0.392292
	At2g23060	267250_at	acyl-CoA N-acyltransferases (NAT) superfamily protein		0	4.87	4.33	3.75		0	3.14	2.01	0.95	I		1	29.2426	20.1122	13.4543		1	8.81524	4.02782	1.93187		0.687771	0.460094		0.668964		0.456916	0.219151		0.479632
	At4g21990	254343_at	5'-adenylylsulfate reductase (APR3)	S	0	4.86	3.36	0.82		0	3.43	1.43	0.12	I		1	29.0406	10.2674	1.76541		1	10.7779	2.69447	1.08673		0.353553	0.0607909		0.171943		0.25	0.10083		0.403321
	At1g03020	263168_at	putative glutaredoxin		0	4.63	4.45	2.07		0	3.88	2.87	0.96	I		1	24.761	21.8566	4.19887		1	14.723	7.31065	1.94531		0.882703	0.169576		0.192109		0.496546	0.132127		0.266093
	At3g12520	256244_at	SULTR4;2	S	0	4.44	4.11	1.37		0	3.44	3.03	0.83	I		1	21.7057	17.2677	2.58471		1	10.8528	8.1681	1.77769		0.795536	0.11908		0.149685		0.752623	0.163799		0.217638
	At1g04770	261177_at	SDI2	3	0	4.13	1.63	0.47		0	3.25	0.83	0.02	I		1	17.5087	3.09513	1.38511		1	9.51366	1.77769	1.01396		0.176777	0.0791098		0.447513		0.186856	0.106579		0.570382
	At5g48180	248713_at	nitrile specifier protein (NSP5)		0	4.06	3.67	1.77		0	2.53	2.3	0.39	I		1	16.6795	12.7286	3.41054		1	5.77572	4.92458	1.31039		0.76313	0.204476		0.267943		0.852635	0.22688		0.266093
	At1g78000	262133_at	SULTR1;2	S	0	4.02	3.48	1.77		0	4.05	3.15	1.79	I		1	16.2234	11.1579	3.41054		1	16.5642	8.87656	3.45815		0.687771	0.210224		0.30566		0.535887	0.208772		0.389582
	At5g37980	249601_at	zinc-binding dehydrogenase family protein		0	3.7	3.4	1.81		0	3.04	2.43	0.87	I		1	12.996	10.5561	3.50642		1	8.22491	5.38893	1.82766		0.812252	0.269807		0.332171		0.655197	0.222211		0.339151
	At3g56200	251722_at	transmembrane amino acid transporter family protein		0	3.62	2.88	1.23		0	2.99	1.98	0.02	I		1	12.295	7.3615	2.34567		1	7.94474	3.94493	1.01396		0.598739	0.190782		0.31864		0.496546	0.127627		0.257028
	At3g27150	256750_at	galactose oxidase/kelch repeat superfamily protein		0	3.6	2.92	2.1		0	2.52	2.23	0.88	I		1	12.1257	7.56846	4.28709		1	5.73582	4.69134	1.84038		0.624165	0.353553		0.566442		0.817902	0.320856		0.392292
	At1g76690	259875_s_at	12-oxophytodienoate reductase (OPR2)	1	0	3.59	3.14	1.89		0	2.59	2.28	1.52	I		1	12.042	8.81524	3.70635		1	6.02099	4.85678	2.86791		0.732043	0.307786		0.420448		0.806642	0.476319		0.590496
	At5g18290	250025_at	putative protein		0	3.54	2.61	0.75		0	3.51	2.68	0.51	I		1	11.6318	6.10504	1.68179		1	11.3924	6.40856	1.42405		0.524858	0.144586		0.275476		0.562529	0.125		0.222211
	At4g20820	254430_at	reticuline oxidase - like protein		0	3.46	2.95	-0.2		0	4.15	2.98	1.6	I		1	11.0043	7.72749	0.870551		1	17.7531	7.88986	3.03143		0.702222	0.0791098		0.112656		0.444421	0.170755		0.384219
	At4g23990	254185_at	cellulose synthase-like protein (CSLG3)		0	3.29	3.1	1.42		0	2.64	2.48	1.05	I		1	9.78112	8.57419	2.67586		1	6.23332	5.57897	2.07053		0.876606	0.273573		0.312083		0.895025	0.332171		0.371131
	At4g33960	253317_at	putative protein		0	3.23	2.18	0.89		0	2.96	1.9	0.94	I		1	9.38268	4.53154	1.85318		1	7.78124	3.73213	1.91853		0.482968	0.19751		0.408951		0.479632	0.246558		0.514057
	At3g44320	252677_at	nitrilase (NIT3)	1	0	2.51	2.47	0.8		0	2.35	1.77	0.58	I		1	5.6962	5.54044	1.7411		1	5.09824	3.41054	1.49485		0.972655	0.30566		0.314253		0.668964	0.293209		0.438303
	At2g43390	260535_at	hypothetical protein		0	6.41	6.16	5.76		0	3.67	3.99	3.64	II		1	85.0359	71.5064	54.1917		1	12.7286	15.8895	12.4666		0.840896	0.63728		0.757858		1.24833	0.97942		0.784584
	At5g23190	249881_at	cytochrome P450-like protein (CYP86B1)		0	4.29	4.1	3.93		0	2.86	3.18	2.78	II		1	19.5622	17.1484	15.2422		1	7.26015	9.06307	6.86852		0.876606	0.779165		0.888843		1.24833	0.946058		0.757858
	At5g09520	250541_at	hydroxyproline-rich glycoprotein family protein (PELPK2)		0	3.95	3.38	3.07		0	2.72	3	2.67	II		1	15.455	10.4107	8.39773		1	6.58873	8	6.36429		0.673617	0.543367		0.806642		1.21419	0.965936		0.795536
	At5g07130	250674_at	laccase-like protein (LAC13)		0	3.13	2.78	2.72		0	2.32	2.5	2.01	II		1	8.75435	6.86852	6.58873		1	4.99332	5.65685	4.02782		0.784584	0.752623		0.959264		1.13288	0.806642		0.712025
	At5g13900	250230_at	bifunctional inhibitor/lipid-transfer protein		0	3.11	2.85	2.46		0	2.46	2.8	1.9	II		1	8.63383	7.21	5.50217		1	5.50217	6.9644	3.73213		0.835088	0.63728		0.76313		1.26576	0.678302		0.535887
	At1g75280	256454_at	NmrA-like negative transcriptional regulator family protein		0	2.71	2.4	1.11		0	3	3.02	1.27	II		1	6.54322	5.27803	2.15846		1	8	8.11168	2.41162		0.806642	0.329877		0.408951		1.01396	0.301452		0.297302
	At1g17950	255903_at	myb-like protein, putative (MYB52)	TF	0	2.55	2.41	2.06		0	2.93	3.38	2.81	II		1	5.85634	5.31474	4.16986		1	7.6211	10.4107	7.01285		0.907519	0.712025		0.784584		1.36604	0.920188		0.673617
	At3g05400	259133_at	sugar transporter, putative	1	0	6.83	6.96	2.81		0	4.85	4.5	0.8	III		1	113.772	124.5	7.01285		1	28.84	22.6274	1.7411		1.09429	0.0616395		0.0563282		0.784584	0.060371		0.0769465
	At1g66760	256324_at	MATE efflux family protein, putative		0	4.59	4.88	1.6		0	3.72	3.51	1.11	III		1	24.0839	29.446	3.03143		1	13.1775	11.3924	2.15846		1.22264	0.125869		0.102949		0.864537	0.163799		0.189465
	At4g08620	255105_at	SULTR1;1	S	0	4.62	4.94	3.12		0	4.87	4.77	3.33	III		1	24.59	30.6965	8.69388		1	29.2426	27.2843	10.0561		1.24833	0.353553		0.283221		0.933033	0.343885		0.368567
	At1g56650	245628_at	MYB75/PAP1	TF	0	6.03	6.43	4.78		0	4.23	4.31	3.1	IV		1	65.3448	86.2229	27.4741		1	18.7654	19.8353	8.57419		1.31951	0.420448		0.31864		1.05702	0.456916		0.432269
	At5g13580	250239_at	ABC transporter-like protein (ABCG6)		0	4.4	4.54	3.87		0	2.54	2.84	2.38	IV		1	21.1121	23.2636	14.6213		1	5.81589	7.1602	5.20537		1.10191	0.692555		0.628507		1.23114	0.895025		0.726986
	At1g73290	260091_at	putative serine carboxypeptidase (SCPL5)		0	5.07	5.06	5.07		0	3.26	3.31	2.78	V		1	33.5909	33.3589	33.5909		1	9.57983	9.91766	6.86852		0.993092	1		1.00696		1.03526	0.716978		0.692555
	At3g55090	251824_at	ABC transporter-like protein (ABCG16)		0	3.65	2.83	2.87		0	2.61	2.99	2.41	V		1	12.5533	7.11074	7.31065		1	6.10504	7.94474	5.31474		0.566442	0.582367		1.02811		1.30134	0.870551		0.668964
	At1g03700	264842_at	hypothetical protein		0	3.85	3.1	3.35		0	3.44	3.26	3.3			1	14.42	8.57419	10.1965		1	10.8528	9.57983	9.84916		0.594604	0.707107		1.18921		0.882703	0.907519		1.02811
	At3g28740	256589_at	cytochrome P450, putative		0	7.22	6.27	6.94		0	3.5	3.31	3.85			1	149.086	77.1717	122.786		1	11.3137	9.91766	14.42		0.517632	0.823591		1.59107		0.876606	1.27456		1.45397
	At2g15490	265501_at	putative UDP-glycosyltransferase (UGT73B4)		0	5.34	5.43	5.23		0	3.26	3.49	4.11			1	40.5042	43.1115	37.5307		1	9.57983	11.2356	17.2677		1.06437	0.926588		0.870551		1.17283	1.8025		1.53688
	At1g51830	246375_at	leucine-rich repeat protein kinase family protein		0	4.35	5.06	0.22		0	3.12	4.08	3.42			1	20.393	33.3589	1.16473		1	8.69388	16.9123	10.7034		1.6358	0.0571145		0.0349152		1.94531	1.23114		0.632878
	At5g09530	250500_at	periaxin-like protein (PRP10)		0	4.22	4.17	4.21		0	2.86	2.95	2.89			1	18.6357	18.0009	18.507		1	7.26015	7.72749	7.4127		0.965936	0.993092		1.02811		1.06437	1.02101		0.959264
	At1g78990	257428_at	HXXXD-type acyl-transferase family protein		0	6.61	6.82	6.24		0	2.8	3.16	3.23			1	97.6806	112.986	75.5835		1	6.9644	8.9383	9.38268		1.15669	0.773782		0.668964		1.28343	1.34723		1.04972
	At4g20390	254474_at	putative protein		0	2.91	2.86	2.86		0	2.57	2.85	3.32			1	7.51618	7.26015	7.26015		1	5.93809	7.21	9.98664		0.965936	0.965936		1		1.21419	1.68179		1.38511
	At1g05680	263231_at	nridine diphosphate glycosyltransferase (UGT74E2)		0	4.86	4.35	5.45		0	2.44	2.85	4.53			1	29.0406	20.393	43.7133		1	5.42642	7.21	23.1029		0.702222	1.50525		2.14355		1.32869	4.25748		3.20428
	At4g38080	253024_at	hydroxyproline-rich glycoprotein family protein		0	3.33	3.37	3.06		0	2.42	2.62	2.82			1	10.0561	10.3388	8.33973		1	5.35171	6.1475	7.06162		1.02811	0.82932		0.806642		1.1487	1.31951		1.1487
	At4g01870	255543_at	tolB protein-related		0	5.72	5.42	6.19		0	2.4	3.15	4.2			1	52.7098	42.8137	73.0089		1	5.27803	8.87656	18.3792		0.812252	1.38511		1.70527		1.68179	3.4822		2.07053
	At1g74460	260234_at	putative lipase/acylhydrolase		0	3.61	3.46	3.67		0	2.35	2.63	2.58			1	12.2101	11.0043	12.7286		1	5.09824	6.19026	5.9794		0.90125	1.04247		1.15669		1.21419	1.17283		0.965936

## Sheet: Table III_2
Supplemental Table SIII. Categorization of sulfate starvation responsive genes																										Categolization
																linear scale										linear scale
	Figure 4				1st Experiment					2nd Experiment						1st Experiment					2nd Experiment					1st Experiment					2nd Experiment
				Ref	FN/	S-/	30‚	3h/		FN/	S-/	30'/	3h/	Class		FN/	S-/	30'/	3h/		FN/	S-/	30'/	3h/		30'/	3h/		30'/		30'/	3h/		30'/
	AGI ID	Affy ID	Gene		FN	FN	/FN	FN		FN	FN	FN	FN			FN	FN	FN	FN		FN	FN	FN	FN		S-	S-		3h		S-	S-		3h
	At3g19710	257021_at	branched-chain aminotransferase (BCAT4)	GLS	0	-5.76	-5.63	-1.89		0	-5.34	-5.24	-1.08	I		1	0.018453	0.020193	0.269807		1	0.0246888	0.0264608	0.473029		1.09429	14.6213		13.3614		1.07177	19.1597		17.8766
	At4g13770	254687_at	cytochrome P450 monooxygenase (CYP83A1)	GLS	0	-5.31	-5.24	-2.03		0	-4.03	-3.76	-0.89	I		1	0.0252076	0.0264608	0.244855		1	0.0612138	0.073812	0.539614		1.04972	9.71356		9.25351		1.20581	8.81524		7.31065
	At2g22330	264052_at	putative cytochrome P450 (CYP79B3)	GLS	0	-3.95	-3.66	-0.19		0	-2.63	-2.11	0.946	I		1	0.0647041	0.0791098	0.876606		1	0.161544	0.231647	1.92652		1.22264	13.5479		11.0809		1.43396	11.9257		8.31664
	At3g58990	251524_at	isopropylmalate isomerase (IPMI1)	GLS	0	-3.13	-2.7	0.701		0	-2.9	-2.89	0.586	I		1	0.114229	0.153893	1.62563		1	0.133972	0.134904	1.50108		1.34723	14.2313		10.5634		1.00696	11.2045		11.1271
	At4g39950	252827_at	cytochrome P450-like protein (CAP79B2)	GLS	0	-2.52	-1.85	0.689		0	-2.41	-1.62	0.416	I		1	0.174343	0.277392	1.61217		1	0.188156	0.325335	1.33422		1.59107	9.24709		5.81186		1.72907	7.09105		4.10107
	At4g15690	245505_at	thioredoxin superfamily protein		0	-7.74	-8.74	-4.94		0	-5.29	-3.25	-0.41	II		1	0.00467765	0.00233883	0.0325771		1	0.0255594	0.105112	0.752623		0.5	6.9644		13.9288		4.11246	29.446		7.1602
	At5g23010	249866_at	methylthioalkylmalate synthase (MAM1)	GLS	0	-4.91	-5.67	-1.39		0	-4.51	-4.2	-0.56	II		1	0.0332616	0.0196408	0.381565		1	0.0438889	0.0544094	0.678302		0.590496	11.4716		19.4271		1.23971	15.455		12.4666
	At1g16410	262717_s_at	cytochrome p450 79f1 (SPS1)	GLS	0	-3.97	-5.32	-0.71		0	-4.31	-3.82	-0.37	II		1	0.0638133	0.0250334	0.61132		1	0.0504151	0.0708052	0.773782		0.392292	9.57983		24.4201		1.40444	15.3482		10.9283
	At1g78370	260745_at	glutathione S-transferase TAU (GSTU20)	GLS	0	-2.77	-2.92	0.021		0	-2.52	-2.47	0.491	II		1	0.146604	0.132127	1.01466		1	0.174343	0.180491	1.40542		0.90125	6.92109		7.67943		1.03526	8.06123		7.78663
	At3g05770	258739_s_at	unknown protein		0	-7.76	-6.18	-6.18		0	-5.27	-1.5	-1.36	III		1	0.00461325	0.0137922	0.0137922		1	0.0259162	0.353553	0.389582		2.9897	2.9897		1		13.6422	15.0324		1.10191
	At1g34310	262566_at	auxin response factor (ARF12)		0	-3.78	-1.89	-1.95		0	-2.4	-1.74	-0.95	III		1	0.0727958	0.269807	0.258816		1	0.189465	0.29937	0.517632		3.70635	3.55537		0.959264		1.58008	2.73208		1.72907
	At1g65860	261913_at	flavin-monooxygenase glucosinolate S-oxygenase (FMO GS-OX1)	GLS	0	-5.04	-3.37	-0.8		0	-3.1	-3.29	-0.34	IV		1	0.0303955	0.0967228	0.574349		1	0.116629	0.102238	0.790041		3.18215	18.8959		5.93809		0.876606	6.77396		7.72749
	At5g05250	250828_at	unknown protein		0	-2.43	-1.79	-2.02		0	-2.78	-2.58	-2.63	V		1	0.185565	0.289172	0.246558		1	0.145592	0.167241	0.161544		1.55833	1.32869		0.852635		1.1487	1.10957		0.965936
	At3g22740	258322_at	homocysteine S-methyltransferase (HMT3)		0	-3.42	-5.45	-4.08		0	-3.52	-3.43	-1.92	VI		1	0.0934281	0.0228763	0.0591286		1	0.0871715	0.0927827	0.264255		0.244855	0.632878		2.58471		1.06437	3.03143		2.8481
	At2g43100	266395_at	isopropylmalate isomerase (IPMI2)	GLS	0	-2.49	-2.82	0.112		0	-2.5	-2.47	0.134			1	0.178006	0.14161	1.08073		1	0.176777	0.180491	1.09733		0.795536	6.07128		7.63168		1.02101	6.20745		6.0797
	At2g32160	265698_at	hypothetical protein		0	-2.53	-0.68	-2.4		0	-2.65	-5.71	-2.44			1	0.173139	0.624165	0.189465		1	0.15932	0.0191038	0.184284		3.605	1.09429		0.303549		0.119908	1.15669		9.64646
	At1g47400	261684_at	hypothetical protein		0	-2.77	-3.18	-3.15		0	-3.27	-3.9	-3.72			1	0.146604	0.110338	0.112656		1	0.103665	0.0669858	0.0758872		0.752623	0.768438		1.02101		0.646176	0.732043		1.13288
	At1g19610	261135_at	Arabidopsis defensin-like protein (PDF1.4)		0	-4	-5.34	-5.73		0	-2.4	-2.35	-2.71			1	0.0625	0.0246888	0.0188407		1	0.189465	0.196146	0.15283		0.395021	0.301452		0.76313		1.03526	0.806642		0.779165
	At5g43780	249112_at	ATP sulphurylase (APS4)	S	0	-2.9	-2.93	-3.05		0	-2.8	-2.81	-3.12			1	0.133972	0.131215	0.120742		1	0.143587	0.142595	0.115023		0.97942	0.90125		0.920188		0.993092	0.80107		0.806642

## Sheet: Table III_3
Supplemental Table SIII. Categorization of sulfate starvation responsive genes																									Categolization
															linear scale										linear scale
	Figure 5			1st Experiment					2nd Experiment						1st Experiment					2nd Experiment					1st Experiment					2nd Experiment
	AGI ID	Affy ID	Gene	FN/	S-/	30'/	3h/		FN/	S-/	30'/	3h/	Class		FN/	S-/	30'/	3h/		FN/	S-/	30'/	3h/		30'/	3h/		30'/		30'/	3h/		30'/
				FN	FN	FN	FN		FN	FN	FN	FN			FN	FN	FN	FN		FN	FN	FN	FN		S-	S-		3h		S-	S-		3h
	At4g33960	253317_at	MADS	0	3.2	2.2	0.9		0	3	1.9	0.9	I		1	9.18959	4.59479	1.86607		1	8	3.73213	1.86607		0.5	0.203063		0.406126		0.466516	0.233258		0.5
	At5g06710	250694_at	HAT14 (HB)	0	1.5	0.5	0.4		0	1.7	1.6	0.8	I		1	2.82843	1.41421	1.31951		1	3.24901	3.03143	1.7411		0.5	0.466516		0.933033		0.933033	0.535887		0.574349
	At1g74650	260220_at	MYB31	0	4.2	3.6	3		0	1.5	1.7	0.8	II		1	18.3792	12.1257	8		1	2.82843	3.24901	1.7411		0.659754	0.435275		0.659754		1.1487	0.615572		0.535887
	At3g48920	252340_at	MYB45	0	2.7	2.1	1.8		0	1.2	1.4	0.3	II		1	6.49802	4.28709	3.4822		1	2.2974	2.63902	1.23114		0.659754	0.535887		0.812252		1.1487	0.535887		0.466516
	At1g17950	255903_at	MYB52	0	2.5	2.4	2.1		0	2.9	3.4	2.8	II		1	5.65685	5.27803	4.28709		1	7.46426	10.5561	6.9644		0.933033	0.757858		0.812252		1.41421	0.933033		0.659754
	At1g73410	245735_at	MYB54	0	1.5	1.4	1.2		0	1.1	1.2	1	II		1	2.82843	2.63902	2.2974		1	2.14355	2.2974	2		0.933033	0.812252		0.870551		1.07177	0.933033		0.870551
	At5g16770	246477_at	MYB9	0	3.8	3.8	3.2		0	1.6	1.4	1	III		1	13.9288	13.9288	9.18959		1	3.03143	2.63902	2		1	0.659754		0.659754		0.870551	0.659754		0.757858
	At5g65230	247231_at	MYB53	0	2.5	2.5	2.2		0	1.1	0.8	0.7	III		1	5.65685	5.65685	4.59479		1	2.14355	1.7411	1.6245		1	0.812252		0.812252		0.812252	0.757858		0.933033
	At2g44940	266820_at	DREB A-4	0	2.4	2.9	1.9		0	1.1	0.8	0.4	III		1	5.27803	7.46426	3.73213		1	2.14355	1.7411	1.31951		1.41421	0.707107		0.5		0.812252	0.615572		0.757858
	At1g56650	245628_at	MYB75 (PAP1)	0	6	6.4	4.8		0	4.2	4.3	3.1	IV		1	64	84.4485	27.8576		1	18.3792	19.6983	8.57419		1.31951	0.435275		0.329877		1.07177	0.466516		0.435275
	At1g01720	261564_at	ATAF1 (NAC)	0	2.4	2.7	1.5		0	1.1	1.2	0.6	IV		1	5.27803	6.49802	2.82843		1	2.14355	2.2974	1.51572		1.23114	0.535887		0.435275		1.07177	0.707107		0.659754
	At3g24310	257163_at	MYB71 (MYB305)	0	1.7	2.2	1.6		0	1.1	1.5	0.5	IV		1	3.24901	4.59479	3.03143		1	2.14355	2.82843	1.41421		1.41421	0.933033		0.659754		1.31951	0.659754		0.5
	At5g59820	247655_at	ZAT12 (C2H2)	0	1.1	0.9	0.8		0	1.1	0.5	0.5			1	2.14355	1.86607	1.7411		1	2.14355	1.41421	1.41421		0.870551	0.812252		0.933033		0.659754	0.659754		1
	At5g04340	245711_at	ZAT6 (C2H2)	0	1	0.7	1		0	1.1	0.7	0.2			1	2	1.6245	2		1	2.14355	1.6245	1.1487		0.812252	1		1.23114		0.757858	0.535887		0.707107
	At1g34670	262406_at	MYB93	0	5.4	5.6	5.5		0	1.6	1.9	2.3			1	42.2243	48.5029	45.2548		1	3.03143	3.73213	4.92458		1.1487	1.07177		0.933033		1.23114	1.6245		1.31951
	At1g64000	262339_at	WRKY56	0	1.6	1.5	1.6		0	1	1.2	1.4			1	3.03143	2.82843	3.03143		1	2	2.2974	2.63902		0.933033	1		1.07177		1.1487	1.31951		1.1487

## Sheet: Table III_4
Supplemental Table SIII. Categorization of sulfate starvation responsive genes																									Categolization
															linear scale										linear scale
	Figure 6			1st Experiment					2nd Experiment						1st Experiment					2nd Experiment					1st Experiment					2nd Experiment
	AGI ID	Affy ID	Gene	FN/	S-/	30'/	3h/		FN/	S-/	30'/	3h/	Class		FN/	S-/	30'/	3h/		FN/	S-/	30'/	3h/		30'/	3h/		30'/		30'/	3h/		30'/
				FN	FN	FN	FN		FN	FN	FN	FN			FN	FN	FN	FN		FN	FN	FN	FN		S-	S-		3h		S-	S-		3h
	At1g34310	262566_at	ARF12	0	-3.8	-1.9	-1.9		0	-2.4	-1.7	-0.9	III		1	0.0717936	0.267943	0.267943		1	0.189465	0.307786	0.535887		3.73213	3.73213		1		1.6245	2.82843		1.7411
	At3g10040	258930_at	Trihelix	0	-2.7	-1.1	-2.1		0	-1.5	-1	-0.9	III		1	0.153893	0.466516	0.233258		1	0.353553	0.5	0.535887		3.03143	1.51572		0.5		1.41421	1.51572		1.07177
	At5g07690	250598_at	MYB29	0	-2.4	-2	-0.9		0	-1.8	-1.8	0	IV		1	0.189465	0.25	0.535887		1	0.287175	0.287175	1		1.31951	2.82843		2.14355		1	3.4822		3.4822
	At1g73870	260380_at	BBX16	0	-5.4	-2.2	-5.2		0	-1.1	0.2	-0.3	V		1	0.0236831	0.217638	0.0272047		1	0.466516	1.1487	0.812252		9.18959	1.1487		0.125		2.46229	1.7411		0.707107
	At2g40670	266078_at	ARR16	0	-1.7	-2.2	-1.9		0	-1.7	-1.5	-1.3	VI		1	0.307786	0.217638	0.267943		1	0.307786	0.353553	0.406126		0.707107	0.870551		1.23114		1.1487	1.31951		1.1487
