# Supplementary material for: Transcriptome and metabolome analysis of plant sulfate starvation and resupply provides novel information on transcriptional regulation of metabolism associated with sulfur, nitrogen and phosphorus nutritional responses in Arabidopsis
Source: Front Plant Sci. 2015 Jan 28;5:805. doi: 10.3389/fpls.2014.00805 (PMC4309162; doi:10.3389/fpls.2014.00805)
Supplement: Supplementary file 4 [file Table4.XLSX]

## Sheet: up-regulated genes
Supplemental Table SIV. Responses of sulfate starvation responsive genes in experiment 1 to nitrate starvation
					1st Experiment					2nd Experiment
		AGI ID	Affy ID		FN/	S/	30‚	3h/		FN/	S/	30'/	3h/
					FN	FN	/FN	FN		FN	FN	FN	FN		-N	-P
	TFs	At1g56650	245628_at	myb family transcription factor (MYB75) contains Pfam profile: PF00249 myb-like DNA-binding domain; identical to cDNA putative transcription factor (MYB75) GI:3941507	1	65.3966	86.4655	27.4655		1	18.7647	19.7843	8.56863		16.9008	8.30639
	Exp1 >2	At1g34670	262406_at	myb family transcription factor similar to myb-related protein mixta GI:485867 from [Antirrhinum majus]	1	41.65	47.1	43.85		1	3.00752	3.71429	5.07519		7.78116	1.93495
	Exp2 >2	At1g74650	260220_at	myb family transcription factor (cY13) similar to myb protein cY13 GI:928930 from [Arabidopsis thaliana]; contains Pfam profile: PF00249 myb DNA-binding domain; identical to cDNA cY13 gene GI:928929	1	18.1389	12.4167	8		1	2.77876	3.30973	1.78761		1.49866	1.01764
		At5g16770	246477_at	myb family transcription factor (MYB9) contains Pfam profile: PF00249 Myb-like DNA-binding domain	1	13.7143	13.7619	9		1	3.11765	2.64706	2.01471		2.28852	1.2085
		At4g33960	253317_at	expressed protein	1	9.40066	4.52649	1.84768		1	7.76707	3.73293	1.91968		0.506214	0.964262
		At3g48920	252340_at	myb family transcription factor (MYB45) similar to MybHv33 GI:456214 from [Hordeum vulgare]; contains PFAM profile: myb DNA binding domain PF00249	1	6.5	4.16667	3.5625		1	2.25833	2.60417	1.21667		1.15842	1.2249
		At1g17950	255903_at	myb family transcription factor (MYB52) similar to myb-like protein GI:6979341 from [Oryza sativa]	1	5.85	5.325	4.175		1	7.6	10.4	7		26.6154	2.30495
		At5g65230	247231_at	myb family transcription factor (MYB53) contains PFAM profile: myb DNA binding domain PF00249	1	5.64516	5.74194	4.6129		1	2.17647	1.69412	1.66471		3.53261	1.24197
		At2g44940	266820_at	AP2 domain-containing transcription factor TINY, putative similar to transcription factor TINY (GI:1246403) [Arabidopsis thaliana]; contains pFAM domain (PF00847)	1	5.18894	7.22581	3.84793		1	2.08955	1.70896	1.3081		5.96487	2.29268
		At1g01720	261564_at	no apical meristem (NAM) family protein contains Pfam PF02365: No apical meristem (NAM) domain; similar to NAC domain protein NAM GB:AAD17313 GI:4325282 from [Arabidopsis thaliana]	1	5.17691	6.43017	2.88641		1	2.15397	2.31361	1.53728		3.09881	2.52435
		At1g27730	261648_at	zinc finger (C2H2 type) family protein (ZAT10) / salt-tolerance zinc finger protein (STZ) identical to salt-tolerance zinc finger protein GB:CAA64820 GI:1565227 from [Arabidopsis thaliana]; contains Pfam domain, PF00096: Zinc finger, C2H2 type; identical to cDNA zinc finger protein STZ/ZAT10 (STZ/ZAT10) GI:9965730	1	4.62575	2.71257	1.65269		1	1.98876	0.955056	0.882022		0.991063	9.25143
		At3g24310	257163_at	myb family transcription factor similar to myb protein 305 GB:JQ0958 from [garden snapdragon] (Plant Cell (1991) 3 (2), 115-125);	1	3.23913	4.47826	3		1	2.125	2.8125	1.40625		4.76	1.378
		At1g64000	262339_at	WRKY family transcription factor similar to WRKY DNA binding protein GB:CAB97004 from [Solanum tuberosum]	1	2.95122	2.76829	2.93902		1	2.01471	2.33824	2.55882		3.15217	1.33319
		At5g06710	250694_at	homeobox-leucine zipper protein 14 (HAT14) / HD-ZIP protein 14 contains similarity to homeodomain leucine zipper protein	1	2.91818	1.45455	1.28182		1	3.34667	3.02667	1.76		1.12971	0.941829
		At1g73410	245735_at	myb family transcription factor (MYB54) identical to putative transcription factor (MYB54) GI:3941471 from [Arabidopsis thaliana]	1	2.74468	2.56383	2.32979		1	2.10667	2.28	2.04		3.61317	1.52941
		At5g59820	247655_at	zinc finger (C2H2 type) family protein (ZAT12) identical to zinc finger protein ZAT12 [Arabidopsis thaliana] gi|1418325|emb|CAA67232	1	2.13469	1.83395	1.79705		1	2.08184	1.36957	1.40793		1.40859	3.21129
		At5g04340	245711_at	zinc finger (C2H2 type) family protein contains Pfam domain, PF00096: Zinc finger, C2H2 type	1	2.00394	1.62205	1.95669		1	2.14509	1.59152	1.14062		1.96606	7.08367
	Exp1 >2	At5g06510	250688_at	CCAAT-binding transcription factor (CBF-B/NF-YA) family protein contains Pfam profile: PF02045 CCAAT-binding transcription factor (CBF-B/NF-YA) subunit B	1	21.0714	38.2857	21.2857		1	1.70432	1.76744	1.26246		10.0395	1.86238
		At1g18750	261423_at	MADS-box protein (AGL65) similar to homeodomain transcription factor (AGL30) GI:3461830 from [Arabidopsis thaliana]; contains Pfam domain PF00319: SRF-type transcription factor (DNA-binding and dimerisation domain); PMID: 12837945	1	13.5789	3.73684	8.89474		1	1.6131	0.827381	1.14881		1.33826	1.02781
		At1g77450	259705_at	no apical meristem (NAM) family protein contains Pfam PF02365: No apical meristem (NAM) domain; similar to GRAB1 protein GB:CAA09371, a novel member of the NAC domain family	1	7.70833	6.88542	3.20833		1	1.87054	2.0863	1.4334		6.8254	2.75125
		At3g18400	257718_at	no apical meristem (NAM) family protein contains Pfam PF02365: No apical meristem (NAM) domain; similar to GP:1279640 NAM {Petunia x hybrida}	1	5.15758	3.81818	4.0303		1	1.69259	1.53704	1.88889		2.43798	1.46458
		At2g43500	260540_at	RWP-RK domain-containing protein low similarity to nodule inception protein [Lotus japonicus] GI:6448579; contains Pfam profile: PF02042 RWP-RK domain	1	3.44521	5.83562	2.32192		1	0.91358	1.01235	0.946502		9.94434	1.55521
		At5g63790	247351_at	no apical meristem (NAM) family protein contains Pfam PF02365: No apical meristem (NAM) domain; contains similarity to NAC-domain protein	1	3.42454	3.4518	2.36222		1	1.41738	1.75861	1.58606		2.63362	2.82077
		At4g34590	253245_at	bZIP transcription factor family protein similar to common plant regulatory factor 7 GI:9650828 from [Petroselinum crispum]	1	3.39901	4.10099	3.14286		1	1.12491	1.35212	0.945372		2.58133	1.16653
		At2g46400	263783_at	WRKY family transcription factor	1	3.3125	2.3125	0.913462		1	0.377649	0.345857	0.238921		4.06186	2.38327
		At5g15130	250153_at	WRKY family transcription factor contains Pfam profile: PF03106 WRKY DNA -binding domain; TMV response-related gene product, Nicotiana tabacum, EMBL:AB024510	1	3.23418	6.17089	2.72152		1	1.58112	1.67552	1.0885		1.37657	1.25039
		At4g08150	255149_at	homeobox protein knotted-1 like 1 (KNAT1) identical to homeobox protein knotted-1 like 1 (KNAT1) SP:P46639 from [Arabidopsis thaliana]	1	3.14876	2.80165	2.67769		1	1.21698	1.36164	1.09119		2.04167	1.28406
		At3g50260	252214_at	AP2 domain-containing transcription factor, putative EREBP-3 homolog, Stylosanthes hamata, EMBL:U91982	1	3.04943	3.6616	1.24335		1	1.15107	1.22003	0.720854		2.38406	2.62619
		At1g72830	262378_at	CCAAT-binding transcription factor (CBF-B/NF-YA) family protein contains Pfam profile: PF02045 CCAAT-binding transcription factor (CBF-B/NF-YA) subunit B	1	2.99807	3.15861	2.40039		1	1.18616	1.20078	1.11988		3.36434	3.09544
		At5g06840	250701_at	bZIP family transcription factor contains Pfam profile: PF00170 bZIP transcription factor	1	2.94702	2.82781	1.89404		1	1.66418	1.24627	1.3097		2.91681	1.61951
		At2g46680	266327_at	homeobox-leucine zipper protein 7 (HB-7) / HD-ZIP transcription factor 7 identical to homeobox-leucine zipper protein ATHB-7 (HD-ZIP protein ATHB-7) (SP:P46897) [Arabidopsis thaliana];	1	2.84691	4.72476	2.71987		1	1.55642	1.62682	1.42905		3.29193	1.00131
		At2g17040	263584_at	no apical meristem (NAM) family protein contains Pfam PF02365: No apical meristem (NAM) domain; similar to petunia NAM (X92205) and A. thaliana sequences ATAF1 (X74755) and ATAF2 (X74756); probable DNA-binding protein	1	2.84615	3.11538	1.55128		1	0.367323	0.266512	0.282735		6.27933	2.29743
		At3g15210	257053_at	ethylene-responsive element-binding factor 4 (ERF4) identical to ethylene responsive element binding factor 4 SP:O80340 from [Arabidopsis thaliana]	1	2.76	3.46769	2.50769		1	1.14493	1.08951	0.896846		2.09241	2.50626
		At4g18880	254592_at	heat shock transcription factor 21 (HSF21) identical to heat shock transcription factor 21 [Arabidopsis thaliana] GI:3399765; contains Pfam profile: PF00447 HSF-type DNA-binding domain	1	2.74571	2.76	2.38571		1	1.07224	1.04056	0.90621		2.66601	1.81097
		At1g77850	262136_at	transcriptional factor B3 family protein similar to auxin response factor 10 GI:6165644 from [Arabidopsis thaliana]; contains Pfam profile PF02362: B3 DNA binding domain	1	2.72368	2.22368	1.35526		1	0.827493	0.84097	0.892183		1.2865	1.17613
		At2g03500	265719_at	myb family transcription factor contains Pfam profile: PF00249 myb-like DNA-binding domain	1	2.71552	2.74138	1.85345		1	1.17647	1.37433	1.09626		1.26268	1.07278
		At2g03500	265719_at	myb family transcription factor contains Pfam profile: PF00249 myb-like DNA-binding domain	1	2.71552	2.74138	1.85345		1	1.17647	1.37433	1.09626		1.26268	1.07278
		At5g47230	248799_at	ethylene-responsive element-binding factor 5 (ERF5) identical to SP|O80341 Ethylene responsive element binding factor 5 (AtERF5) [Arabidopsis thaliana]	1	2.70909	3.05909	1.72727		1	1.71053	1.3125	1.375		1.73045	1.8076
		At4g36990	246214_at	heat shock factor protein 4 (HSF4) / heat shock transcription factor 4 (HSTF4) identical to heat shock transcription factor 4 (HSF4) SP:Q96320 from [Arabidopsis thaliana]	1	2.68435	2.68064	2.51989		1	1.55018	1.45508	1.06243		2.21128	2.13178
		At2g30250	267246_at	WRKY family transcription factor	1	2.68098	2.42638	1.61043		1	1.30453	1.46365	0.913593		1.66946	1.45756
		At5g18270	250024_at	no apical meristem (NAM) family protein contains Pfam PF02365 : No apical meristem (NAM) protein; similar to cup-shaped cotyledon CUC2 (GI:1944132) [Arabidopsis thaliana]	1	2.656	4.19467	1.37067		1	1.32794	1.67206	1.12702		1.73929	1.35251
		At3g55980	251745_at	zinc finger (CCCH-type) family protein contains Pfam domain, PF00642: Zinc finger C-x8-C-x5-C-x3-H type (and similar) and Pfam domain, PF00023: Ankyrin repeat	1	2.64311	1.54064	1.0689		1	1.07908	0.968699	0.919275		1.1342	2.12134
		At4g25560	245234_at	myb family transcription factor (MYB18) contains PFAM profile: Myb DNA binding domain PF00249	1	2.63309	1.7482	1.31655		1	1.76136	1.85227	1.33523		2.49883	0.696792
		At1g80840	261892_at	WRKY family transcription factor similar to WRKY transcription factor GB:BAA87058 GI:6472585 from [Nicotiana tabacum]	1	2.62286	1.57143	1.35143		1	1.15278	0.97619	0.972222		0.888085	6.04185
		At1g52880	260156_at	no apical meristem (NAM) family protein contains Pfam PF02365: No apical meristem (NAM) domain; similar to NAM (no apical meristem) GB:CAA63101 from [Petunia x hybrida]; identical to cDNA NAC domain protein GI:4325285	1	2.61538	3.24866	1.75313		1	1.14715	1.20621	0.862863		3.01507	1.15931
		At2g43000	265260_at	no apical meristem (NAM) family protein contains Pfam PF02365: No apical meristem (NAM) domain;	1	2.61429	1.35	1.42857		1	1.0125	1.05625	0.9		3.41843	3.60011
		At3g61120	251312_at	MADS-box protein (AGL13)	1	2.61224	1.06122	1.71429		1	1.21333	0.96	1.18667		1.10909	1.01205
		At3g61120	251312_at	MADS-box protein (AGL13)	1	2.61224	1.06122	1.71429		1	1.21333	0.96	1.18667		1.10909	1.01205
		At1g30500	261803_at	CCAAT-binding transcription factor (CBF-B/NF-YA) family protein contains Pfam profile: PF02045 CCAAT-binding transcription factor (CBF-B/NF-YA)	1	2.60714	2.66369	1.88393		1	1.57459	1.51934	1.15193		1.75393	4.98752
		At1g51140	245748_at	basic helix-loop-helix (bHLH) family protein contains Pfam profile: PF00010 helix-loop-helix DNA-binding domain	1	2.60382	2.41766	1.43675		1	1.62199	1.47595	0.972509		2.44314	1.44671
		At4g37850	253070_at	basic helix-loop-helix (bHLH) family protein contains Pfam profile: PF00010 helix-loop-helix DNA-binding domain	1	2.60294	3.56618	2.95588		1	1.06443	0.657718	0.724832		3.24859	3.44698
		At2g38470	267028_at	WRKY family transcription factor contains Pfam profile: PF03106 WRKY DNA -binding domain;	1	2.57684	1.77684	1.25263		1	1.01107	0.798278	0.733087		1.91904	2.89086
		At4g32890	253406_at	zinc finger (GATA type) family protein GATA transcription factor 3, Arabidopsis thaliana, gb:Y13650	1	2.56522	3.41304	3.06522		1	1.04206	0.925234	0.901869		1.26667	1.14799
		At3g07340	259010_at	basic helix-loop-helix (bHLH) family protein contains Pfam profile: PF00010 helix-loop-helix DNA-binding domain	1	2.55283	1.99434	1.41509		1	1.47403	1.70346	1.17749		2.619	0.768716
		At4g27300	253911_at	S-locus protein kinase, putative similar to receptor protein kinase [Ipomoea trifida] gi|836954|gb|AAC23542; contains S-locus glycoprotein family domain, Pfam:PF00954	1	2.52854	1.96738	1.43736		1	1.6718	1.74554	1.32739		0.840869	1.3556
		At3g05690	258890_at	CCAAT-binding transcription factor (CBF-B/NF-YA) family protein contains Pfam profile: PF02045 CCAAT-binding transcription factor (CBF-B/NF-YA) subunit B	1	2.52635	3.25071	1.99573		1	1.20302	1.35678	1.14372		4.37962	4.9618
		At1g14350	261491_at	myb family transcription factor (MYB124) contains PFAM profile: PF00249 myb-like DNA binding domain	1	2.5193	2.93333	2.69123		1	1.46137	1.61803	1.41631		2.55234	0.796157
		At4g16110	245477_at	two-component responsive regulator family protein / response regulator family protein similar to ARR2 protein GI:4210451 from [Arabidopsis thaliana]; contains Pfam profile: PF00072 response regulator receiver domain	1	2.51448	2.8686	1.9755		1	1.24068	1.19702	0.909478		2.54024	1.33301
		At2g34720	267315_at	CCAAT-binding transcription factor (CBF-B/NF-YA) family protein contains Pfam profile: PF02045 CCAAT-binding transcription factor (CBF-B/NF-YA) subunit B	1	2.47312	3.43011	1.93548		1	1.701	1.50072	1.08298		2.24963	1.52225
		At5g25160	246933_at	zinc finger (C2H2 type) family protein (ZFP3) identical to zinc finger protein, ZFP3 gi|790677|gb|AAA87299; contains Pfam domain, PF00096: Zinc finger, C2H2 type	1	2.45763	2.11864	2.09322		1	1.72188	1.76562	1.24687		2.21172	0.957291
		At1g62300	264746_at	WRKY family transcription factor similar to putative DNA-binding protein GI:7268215 from [Arabidopsis thaliana]	1	2.45494	2.48927	1.99571		1	1.09213	1.24952	1.1286		1.69426	2.82048
		At1g20640	259540_at	RWP-RK domain-containing protein similar to nodule inception protein GI:6448579 from (Lotus japonicus); contains Pfam profile: PF02042 RWP-RK domain	1	2.44403	2.47015	2.45522		1	0.947452	1.03185	0.882166		3.95225	1.0208
		At1g26590	260998_at	zinc finger (C2H2 type) family protein contains Pfam domain, PF00096: Zinc finger, C2H2 type	1	2.42857	1.83333	2.54762		1	1.12174	0.773913	1.2087		1.64167	0.983796
		At2g46590	265448_at	Dof zinc finger protein DAG2 / Dof affecting germination 2 (DAG2) identical to SP|Q9ZPY0 DOF zinc finger protein DAG2 (Dof affecting germination 2) {Arabidopsis thaliana}	1	2.42056	2.6729	2.39252		1	1.38075	1.14644	1.10879		1.53353	1.09955
		At1g27320	264448_at	histidine kinase (AHK3) identical to histidine kinase AHK3 [Arabidopsis thaliana] gi|13537198|dbj|BAB40775	1	2.41623	2.94533	2.2522		1	1.27627	1.38406	0.961051		2.25009	1.0525
		At1g27320	264448_at	histidine kinase (AHK3) identical to histidine kinase AHK3 [Arabidopsis thaliana] gi|13537198|dbj|BAB40775	1	2.41623	2.94533	2.2522		1	1.27627	1.38406	0.961051		2.25009	1.0525
		At2g02820	267485_at	myb family transcription factor (MYB88)	1	2.4106	4.97351	3.31788		1	1.72183	1.94718	1.38028		2.51887	0.978079
		At1g66140	256528_at	zinc finger (C2H2 type) family protein contains Pfam domain, PF00096: Zinc finger, C2H2 type	1	2.40881	3.84277	3.30189		1	1.10427	1.83175	1.26777		1.20414	1.34903
		At3g01330	257524_at	transcription factor, putative / E2F-like repressor E2L2 (E2L2) identical to E2F-like repressor E2L2 [Arabidopsis thaliana] GI:20502506	1	2.4065	1.46341	1.69106		1	1.05185	0.562963	1.01481		1.43686	0.784587
		At1g73730	260064_at	ethylene-insensitive3-like3 (EIL3) identical to ethylene-insensitive3-like3 (EIL3) GB:AF004215 [Arabidopsis thaliana] (Cell 89 (7), 1133-1144 (1997))	1	2.38953	3.93605	2.10465		1	1.11502	1.00939	1.16432		1.50802	1.18162
		At2g24430	265685_at	no apical meristem (NAM) family protein contains Pfam PF02365: No apical meristem (NAM) domain;	1	2.38043	2.06522	2.40761		1	1.31724	1.2069	1.23448		1.7438	1.51249
		At1g21160	261447_at	eukaryotic translation initiation factor 2 family protein / eIF-2 family protein similar to SP|O60841 Translation initiation factor IF-2 {Homo sapiens}; contains Pfam profiles PF00009: Elongation factor Tu GTP binding domain, PF03144: Elongation factor Tu domain 2	1	2.36885	2.96721	2.22131		1	1.06522	0.953416	1.06211		1.43096	0.76004
		At3g44820	246331_at	phototropic-responsive NPH3 family protein contains NPH3 family domain, Pfam:PF03000	1	2.32222	2.21111	1.25556		1	1.02308	1.53462	1.05		1.97003	1.14751
		At5g23150	249877_at	PWWP domain-containing protein identical to cDNA putative transcription factor (HUA2) GI:4868119; contains Pfam profile PF00855: PWWP domain	1	2.3139	2.32735	2.51121		1	0.953811	1.25866	1.1455		1.71363	1.15046
		At5g57620	247868_at	myb family transcription factor (MYB36) contains PFAM profile: myb DNA binding domain PF00249	1	2.28959	1.46606	1.82353		1	1.74895	2.07531	1.61925		0.760551	0.8434
		At4g23980	254194_at	auxin-responsive factor (ARF9) contains Pfam profiles: PF02309 AUX/IAA family and PF02362: B3 DNA binding domain	1	2.28331	2.08769	1.76728		1	1.41472	1.54292	1.09588		2.14819	1.68547
		At1g42990	259626_at	bZIP transcription factor family protein contains Pfam profile: PF00170: bZIP transcription factor	1	2.27217	2.42669	2.01054		1	1.07554	1.09764	1.11768		1.63749	1.73276
		At3g10760	258761_at	myb family transcription factor contains Pfam profile: PF00249 myb-like DNA-binding domain	1	2.26475	2.04527	1.85597		1	0.924363	1.14331	0.707006		1.24568	0.712444
		At1g29160	260887_at	Dof-type zinc finger domain-containing protein similar to ascorbate oxidase promoter-binding protein GB:D45066 GI:853689 from [Cucurbita maxima]	1	2.25648	2.77202	2.37306		1	1.03506	1.25714	0.915584		1.57518	1.33962
		At5g57360	247898_at	F-box family protein / LOV kelch protein 1 (LKP1) E3 ubiquitin ligase SCF complex F-box subunit; identical to clock-associated PAS protein ZTL; ZEITLUPE GI:7839456, LOV kelch protein 1 GI:11610573, Adagio 1 GI:13487068 from [Arabidopsis thaliana]; contains Pfam profile PF01344: Kelch motif; identical to cDNA Adagio 1 (ADO1) GI:13487067; identical to cDNA LKP1 mRNA for LOV kelch protein 1, GI:1161…	1	2.23264	3.14236	1.97569		1	0.970326	0.875371	0.796736		1.32426	1.10658
		At5g20730	245971_at	auxin-responsive factor (ARF7) identical to auxin response factor 7 GI:4104929 from [Arabidopsis thaliana]	1	2.2142	1.73406	1.82912		1	1.16855	1.28226	0.906452		2.0382	1.14697
		At4g36920	246217_at	floral homeotic protein APETALA2 (AP2) Identical to (SP:P47927) Floral homeotic protein APETALA2. [Mouse-ear cress] {Arabidopsis thaliana}	1	2.21074	1.82231	1.44215		1	1.62694	1.78238	1.40587		1.74393	1.07491
		At1g53910	262197_at	AP2 domain-containing protein RAP2.12 (RAP2.12) identical to AP2 domain containing protein GI:2281649 from [Arabidopsis thaliana]	1	2.20103	2.49812	2.24342		1	1.40783	1.36889	1.19854		1.42621	0.985963
		At1g32870	261192_at	no apical meristem (NAM) family protein similar to to NAC2 (GI:645671) [Arabidopsis thaliana]; contains Pfam PF02365: No apical meristem (NAM) protein	1	2.19277	3.0753	3.62048		1	0.944444	0.989247	1.1362		2.39763	1.42568
		At5g47220	248794_at	ethylene-responsive element-binding factor 2 (ERF2) identical to SP|O80338 Ethylene responsive element binding factor 2 (AtERF2) [Arabidopsis thaliana]	1	2.17134	1.94704	1.39564		1	0.612378	0.507058	0.578719		1.23128	4.73312
		At3g10490	258926_s_at	no apical meristem (NAM) family protein similar to to NAC2 (GI:645671) [Arabidopsis thaliana]; contains Pfam PF02365: No apical meristem (NAM) protein	1	2.16857	2.14	3.33714		1	1.11778	1.15127	1.0739		1.72135	1.62401
		At1g67030	255858_at	zinc finger (C2H2 type) family protein (ZFP6) identical to zinc finger protein, ZFP6 gi|790683|gb|AAA87302; contains Pfam domain, PF00096: Zinc finger, C2H2 type	1	2.16021	3.02113	2.53345		1	1.34681	1.42441	1.23525		1.9053	1.09729
		At5g61600	247543_at	ethylene-responsive element-binding family protein contains similarity to ethylene responsive element binding factor 5 (AtERF5) (Swiss-Prot:O80341) [Arabidopsis thaliana]; contains Pfam PF00847: AP2 domain	1	2.14317	1.19824	1.03304		1	1.07718	0.519016	0.832215		1.04832	1.23912
		At3g43240	252738_at	ARID/BRIGHT DNA-binding domain-containing protein contains Pfam profile PF01388: ARID/BRIGHT DNA binding domain	1	2.14236	1.86111	2.45486		1	1.25337	1.11994	0.893553		1.60731	1.02516
		At5g66730	247054_at	zinc finger (C2H2 type) family protein contains Pfam domain, PF00096: Zinc finger, C2H2 type	1	2.13839	2.5486	1.76606		1	1.21967	1.37134	1.01778		1.94467	1.34974
		At3g55370	251806_at	Dof-type zinc finger domain-containing protein	1	2.13127	2.12355	2.14672		1	1.40175	1.75983	1.0524		2.23129	1.12948
		At1g75540	262975_at	zinc finger (B-box type) family protein similar to zinc finger protein GB:BAA33202 GI:3618312 from [Oryza sativa]	1	2.12946	3.03571	3.60714		1	0.978862	1.01301	0.986992		1.04633	0.98126
		At3g19580	257022_at	zinc finger (C2H2 type) protein 2 (AZF2) identical to Cys2/His2-type zinc finger protein 2 [Arabidopsis thaliana] gi|6009885|dbj|BAA85107	1	2.12336	2.09186	1.28609		1	1.0965	1.11469	0.896503		1.31707	1.95592
		At1g10480	263208_at	zinc finger (C2H2 type) family protein contains Pfam profile: PF00096 zinc finger, C2H2 type	1	2.12134	2.38075	3.09205		1	1.11401	1.13462	1.03846		2.35237	2.31623
		At5g02030	251032_at	homeodomain protein (BELLRINGER) several homeodomain proteins;	1	2.11787	1.85171	2.15209		1	1.07627	1.0678	0.915254		0.946465	0.972612
		At4g31550	253535_at	WRKY family transcription factor contains Pfam profile: PF03106 WRKY DNA -binding domain	1	2.09091	5.92045	2.67803		1	1.29089	1.53271	0.921729		1.22462	1.08823
		At4g35580	253132_at	no apical meristem (NAM) family protein similar to TIP [Arabidopsis thaliana] GI:9408601; contains Pfam profile PF02365: No apical meristem (NAM) protein	1	2.08599	2.7293	1.88217		1	1.1286	1.12352	0.979695		1.76737	1.41541
		At3g10500	258921_at	no apical meristem (NAM) family protein similar to to NAC2 (GI:645671) [Arabidopsis thaliana]; contains Pfam PF02365: No apical meristem (NAM) protein	1	2.07697	1.85714	1.81527		1	1.15017	1.19563	1.05121		2.19644	1.63891
		At3g02260	259128_at	auxin transport protein (BIG) nearly identical to auxin transport protein; BIG [Arabidopsis thaliana] GI:21779966; contains Pfam profiles PF02207: Putative zinc finger in N-recognin, PF00569: Zinc finger ZZ type	1	2.07105	2.20559	2.07181		1	0.992057	1.11664	1.01463		1.21877	0.772306
		At3g13810	257610_at	zinc finger (C2H2 type) family protein similar to finger protein pcp1 GB:S48856 from [Solanum tuberosum] contains Pfam domain, PF00096: Zinc finger, C2H2 type	1	2.06857	2.63429	3.17714		1	0.89645	1.03254	0.920118		2.7256	1.21089
		At4g00940	255651_at	Dof-type zinc finger domain-containing protein similar to DNA-binding protein DAG1/BBFa GI:4581965 [Arabidopsis thaliana]	1	2.06742	2.4382	1.47753		1	1.42667	1.68	1.36444		1.81346	1.8727
		At5g65320	247179_at	basic helix-loop-helix (bHLH) family protein contains similarity to bHLH DNA-binding protein	1	2.04651	2.10465	2.2093		1	1.60577	1.45192	1.89423		0.928899	1.01562
		At1g75390	261114_at	bZIP transcription factor family protein contains Pfam profile: PF00170 bZIP transcription factor	1	2.04448	2.6944	1.81994		1	0.791116	1.27076	0.815442		1.87281	1.15829
		At1g57560	246401_at	myb family transcription factor (MYB50) similar to DNA-binding protein GI:19058 from [Hordeum vulgare]	1	2.03667	1.84	1.58333		1	1.2722	1.17375	1.0888		1.74961	1.00296
		At3g24520	258139_at	heat shock transcription factor family protein contains Pfam profile: PF00447 HSF-type DNA-binding domain	1	2.03303	2.25526	2.43243		1	1.86278	1.92669	1.79135		2.14192	1.36719
		At5g67450	246993_at	zinc finger (C2H2 type) protein 1 (AZF1) identical to Cys2/His2-type zinc finger protein 1 [Arabidopsis thaliana] gi|6009887|dbj|BAA85108	1	2.0273	1.49488	1.55631		1	1.11628	1.18837	0.927907		1.47926	1.33919
		At1g22070	255953_at	bZIP family transcription factor (TGA3) identical to transcription factor GI:304113 from [Arabidopsis thaliana]	1	2.00543	2.25989	1.61598		1	1.22021	1.09129	0.857143		2.04964	1.71334
		At4g29190	253722_at	zinc finger (CCCH-type) family protein contains Pfam domain, PF00642: Zinc finger C-x8-C-x5-C-x3-H type (and similar)	1	2.00297	2.62166	2.31602		1	1.13286	0.897527	1.02968		1.69066	2.15806

## Sheet: down-regulated genes
Supplemental Table SIV. Responses of sulfate starvation responsive genes in experiment 1 to nitrate starvation
					1st Experiment					2nd Experiment
			Affy ID	Gene	FN/	S/	30‚	3h/		FN/	S/	30'/	3h/
					FN	FN	/FN	FN		FN	FN	FN	FN		-N	-P
	TFs	At1g73870	260380_at	zinc finger (B-box type) family protein	1	0.024	0.212	0.028		1	0.473684	1.13158	0.815789		0.0368098	0.880889
	EXP1 < 0.5	At1g34310	262566_at	[AT1G34410, transcriptional factor B3 family protein / auxin-responsive factor AUX/IAA-related contains Pfam profile: PF02309 AUX/IAA family];[AT1G34310, transcriptional factor B3 family protein / auxin-responsive factor AUX/IAA-related contains Pfam profile: PF02309 AUX/IAA family];[AT1G35520, transcriptional factor B3 family protein contains Pfam profile: PF02362 B3 DNA binding domain];[AT1G352…	1	0.0726773	0.26998	0.259241		1	0.189791	0.300065	0.51767		0.0601257	0.692909
	EXP2 < 0.5	At3g10040	258930_at	expressed protein est match	1	0.15814	0.460465	0.232558		1	0.356667	0.513333	0.53		0.598965	1.15035
		At5g07690	250598_at	myb family transcription factor (MYB29) similar to myb transcription factor GI:3941436 from [Arabidopsis thaliana]	1	0.183223	0.247241	0.551876		1	0.286932	0.28125	1.01989		0.391583	0.616654
		At2g40670	266078_at	two-component responsive regulator / response regulator 16 (ARR16) identical to response regulator 16 GI:11870067 from [Arabidopsis thaliana]	1	0.308014	0.214964	0.275731		1	0.302789	0.354013	0.40296		0.438556	0.144393
	EXP1 < 0.5	At3g62100	251246_at	auxin-responsive protein, putative similar to SP|O24410 Auxin-responsive protein IAA20 (Indoleacetic acid-induced protein 20) {Arabidopsis thaliana}; contains Pfam profile: PF02309: AUX/IAA family	1	0.140496	0.92562	0.702479		1	1.36471	0.776471	1.16471		0.655882	1.14999
		At5g49450	248606_at	bZIP family transcription factor similar to bZIP transcription factor GI:1769891 from [Arabidopsis thaliana]	1	0.174933	0.1152	0.141333		1	0.630939	0.435359	0.785635		0.109563	0.425354
		At1g68190	260431_at	zinc finger (B-box type) family protein	1	0.208421	0.0252632	0.0421053		1	0.802372	0.470356	0.600791		0.0357143	0.46251
		At3g53800	251919_at	armadillo/beta-catenin repeat family protein contains Pfam profile: PF00514 armadillo/beta-catenin-like repeat	1	0.214201	0.19645	0.143195		1	0.533333	0.607692	0.712821		0.137457	0.391584
		At2g33810	267460_at	squamosa promoter-binding protein-like 3 (SPL3) identical to squamosa-promoter binding protein like 3 [Arabidopsis thaliana] GI:2462081; contains Pfam profile PF03110: SBP domain	1	0.217002	0.0357942	0.00894855		1	0.576792	0.798635	0.573379		0.382048	0.353038
		At4g14540	245592_at	CCAAT-box binding transcription factor subunit B (NF-YB) (HAP3 ) (AHAP3) family contains Pfam PF00808 : Histone-like transcription factor (CBF/NF-Y) and archaeal histone; similar to LEC1-like protein (GI:22536010) [Phaseolus coccineus]	1	0.239872	0.191898	0.245203		1	0.765906	0.512605	0.564226		0.13193	0.461148
		At5g15830	246522_at	bZIP transcription factor family protein similar to common plant regulatory factor 7 GI:9650828 from [Petroselinum crispum]; contains Pfam profile: PF00170 bZIP transcription factor	1	0.253465	0.261386	0.376238		1	0.752727	0.756364	1.16		0.51379	0.521131
		At5g61590	247540_at	AP2 domain-containing transcription factor family protein contains Pfam PF00847: AP2 domain	1	0.258019	0.230163	0.299381		1	0.646217	0.43272	0.948875		0.200192	0.694373
		At4g17810	245383_at	zinc finger (C2H2 type) family protein contains Pfam domain, PF00096: Zinc finger, C2H2 type	1	0.260297	0.283361	0.398682		1	1.22785	0.924051	1.09177		0.252016	0.493175
		At3g56980	251677_at	basic helix-loop-helix (bHLH) family protein	1	0.264706	0.0756303	1.2605		1	0.53719	0.471074	0.68595		0.335655	0.545816
		At1g13300	259365_at	myb family transcription factor contains Pfam domain, PF00249: Myb-like DNA-binding domain	1	0.269391	0.389491	0.460384		1	1.18204	1.24311	1.30659		0.224993	2.12413
		At1g22590	261942_at	MADS-box family protein similar to putative DNA-binding protein GI:6714399 from [Arabidopsis thaliana]; MADS-box protein AGL87	1	0.269841	0.124717	0.646259		1	0.588235	0.694853	1.25368		0.192394	0.450627
		At5g28770	245925_at	bZIP transcription factor family protein similar to seed storage protein opaque-2(bZIP family)GI:168428 from Zea mays; contains Pfam profile PF00170: bZIP transcription factor; identical to cDNA bZIP protein BZO2H3 GI:10954098	1	0.292776	0.3327	0.352345		1	0.936916	0.768692	1.17407		0.258436	0.263267
		At1g24260	264872_at	MADS-box protein (AGL9) strongly similar to GB:O22456, MADS-box protein, Location of EST gb|H37053	1	0.320683	0.59203	0.305503		1	1.12867	0.85553	0.609481		0.601266	0.306524
		At5g46690	248839_at	basic helix-loop-helix (bHLH) family protein contains similarity to bHLH DNA-binding protein	1	0.325991	0.572687	0.537445		1	0.808118	0.867159	0.859779		0.282857	0.683688
		At5g46690	248839_at	basic helix-loop-helix (bHLH) family protein contains similarity to bHLH DNA-binding protein	1	0.325991	0.572687	0.537445		1	0.808118	0.867159	0.859779		0.282857	0.683688
		At5g37260	249606_at	myb family transcription factor contains Pfam profile: PF00249 myb-like DNA-binding domain	1	0.337042	0.312007	0.296708		1	1.25844	1.1227	1.18635		0.266121	0.591076
		At1g53160	261375_at	squamosa promoter-binding protein-like 4 (SPL4) nearly identical to squamosa promoter binding protein-like 4 [Arabidopsis thaliana] GI:5931657; contains Pfam profile PF03110: SBP domain	1	0.342327	0.397976	0.300169		1	0.726073	0.613861	0.79538		0.341795	0.49686
		At1g71030	259751_at	myb family transcription factor similar to MybHv5 GI:19055 from [Hordeum vulgare]	1	0.351243	0.192462	0.095429		1	0.856887	0.629696	0.921288		0.240697	0.447275
		At3g02380	258497_at	zinc finger protein CONSTANS-LIKE 2 (COL2) identical to putative flowering-time gene CONSTANS (COL2) GB:AAB67879 GI:1507699 SP:Q96502 (Arabidopsis thaliana)	1	0.356738	0.419026	0.279728		1	1.03139	0.874439	1.07175		0.509208	0.351578
		At1g68520	260266_at	zinc finger (B-box type) family protein contains Pfam profile: PF00643 B-box zinc finger	1	0.368924	0.241434	0.50996		1	0.744714	0.614722	0.989037		0.0853816	0.306606
		At5g06800	250697_at	myb family transcription factor contains Pfam profile: PF00249 myb-like DNA-binding domain	1	0.370497	0.176672	0.307033		1	1.36486	1.11486	1.21622		0.596506	0.778014
		At2g02450	266175_at	no apical meristem (NAM) family protein contains Pfam PF02365: No apical meristem (NAM) domain	1	0.374603	0.396825	0.352381		1	0.75	0.925439	1.00877		0.430806	0.527237
		At5g62920	247406_at	two-component responsive regulator / response regulator 6 (ARR6) identical to response regulator 6 [Arabidopsis thaliana] GI:3953601	1	0.386756	0.639155	1.50864		1	0.911814	1.16473	1.60732		0.856302	0.520561
		At5g62920	247406_at	two-component responsive regulator / response regulator 6 (ARR6) identical to response regulator 6 [Arabidopsis thaliana] GI:3953601	1	0.386756	0.639155	1.50864		1	0.911814	1.16473	1.60732		0.856302	0.520561
		At1g02340	259417_at	long hypocotyl in far-red 1 (HFR1) / reduced phytochrome signaling (REP1) / basic helix-loop-helix FBI1 protein (FBI1) / reduced sensitivity to far-red light (RSF1) / bHLH protein 26 (BHLH026) (BHLH26) identical to SP|Q9FE22 Long hypocotyl in far-red 1 (bHLH-like protein HFR1) (Reduced phytochrome signaling) (Basic helix-loop-helix FBI1 protein) (Reduced sensitivity to far-red light) [Arabidopsis…	1	0.388693	0.328622	0.180212		1	1.88235	1.56618	1.21324		1.05051	0.943397
		At3g25990	258068_at	DNA-binding protein GT-1-related similar to GT-1 GI:598073 from [Arabidopsis thaliana]	1	0.424242	0.69697	0.348485		1	1.13812	0.911602	0.928177		1.19751	1.07872
		At5g63430	247386_at	metallo-beta-lactamase family protein	1	0.428571	0.388889	0.538095		1	0.885299	0.79483	1.042		0.408951	0.311529
		At5g65050	247217_s_at	MADS-box protein (MAF2)	1	0.436364	0.618182	0.954545		1	1.03791	0.763033	0.905213		1.06278	0.873148
		At1g12860	261196_at	basic helix-loop-helix (bHLH) family protein / F-box family protein contains Pfam profiles: PF00646 F-box domain, PF00010 helix-loop-helix DNA-binding domain	1	0.448509	0.425474	0.600271		1	0.673295	0.759943	0.951705		0.472771	0.526094
		At3g25660	256728_at	glutamyl-tRNA(Gln) amidotransferase, putative similar to SP|O06491 Glutamyl-tRNA(Gln) amidotransferase subunit A (EC 6.3.5.-) {Bacillus subtilis}; contains Pfam profile PF01425: Amidase	1	0.449121	0.346734	0.407035		1	0.95594	0.906373	0.944138		0.397483	0.492716
		At1g18330	261663_at	[AT1G18330, myb family transcription factor contains Pfam profile: PF00249 myb-like DNA-binding domain];[AT3G10113, myb family transcription factor contains Pfam profile: PF00249 myb-like DNA-binding domain]	1	0.449911	0.546532	0.698281		1	1.36214	0.984289	1.05577		0.718851	0.354941
		At3g51910	252081_at	heat shock transcription factor family protein contains Pfam profile: PF00447 HSF-type DNA-binding domain	1	0.464505	0.411919	0.646801		1	1.25122	1.04568	1.4584		0.499769	0.398289
		At5g60890	247600_at	receptor-like protein kinase (ATR1) (MYB34) identical to receptor-like protein kinase(ATR1) GI:3150037 from [Arabidopsis thaliana]; contains PFAM profile: myb DNA binding domain PF00249; identical to cDNA putative transcription factor (MYB34) mRNA, partial cds GI:3941443	1	0.46851	0.792627	1.27803		1	0.779032	1.12634	1.29194		1.48255	1.32411
		At4g32980	253411_at	homeobox protein (ATH1) identical to SWISS-PROT:P48731 homeobox protein ATH1. [Arabidopsis thaliana]	1	0.473236	0.29927	0.364964		1	0.93595	0.929752	0.805785		0.213123	0.309533
		At3g48100	252374_at	two-component responsive regulator / response regulator 5 (ARR5) / response reactor 2 (RR2) identical to responce reactor2 (AtRR2) [Arabidopsis thaliana] GI:3273198, response regulator 5 (ARR5) [Arabidopsis thaliana] GI:3953599; contains Pfam profile: PF00072 response regulator receiver domain	1	0.476252	0.585366	0.756098		1	0.588614	0.670247	1.06767		0.896119	0.54801
		At3g48100	252374_at	two-component responsive regulator / response regulator 5 (ARR5) / response reactor 2 (RR2) identical to responce reactor2 (AtRR2) [Arabidopsis thaliana] GI:3273198, response regulator 5 (ARR5) [Arabidopsis thaliana] GI:3953599; contains Pfam profile: PF00072 response regulator receiver domain	1	0.476252	0.585366	0.756098		1	0.588614	0.670247	1.06767		0.896119	0.54801
		At2g33860	267452_at	auxin-responsive factor (ARF3) / ETTIN protein (ETT) identical to ETTIN GB:AF007788 from [Arabidopsis thaliana]	1	0.478458	0.807256	1.05669		1	0.983957	0.735294	1.03743		0.879525	0.744423
		At1g19510	260664_at	myb family transcription factor contains PFAM profile: PF00249 myb-like DNA binding domain	1	0.481481	0.477366	0.497942		1	0.535545	0.478673	0.322275		1.38346	1.1372
		At1g49010	260769_at	myb family transcription factor contains Pfam profile: PF00249 myb-like DNA-binding domain	1	0.488007	0.363469	0.45572		1	0.955941	0.869159	0.845127		0.298467	0.41273
		At1g08980	264653_at	amidase family protein similar to component of chloroplast outer membrane translocon Toc64 [Pisum sativum] GI:7453538; contains Pfam profile PF01425: Amidase; supporting cDNA gi|11493701|gb|AF202077.1|AF202077	1	0.492657	0.537606	0.443258		1	1.17695	1.08877	0.914168		0.383192	0.492225
		At5g21120	246023_at	ethylene-insensitive3-like2 (EIL2) identical to ethylene-insensitive3-like2 (EIL2) GI:2224929 from [Arabidopsis thaliana]	1	0.496124	0.883721	0.658915		1	0.962617	1.19626	0.803738		1.07736	1.23472
		At1g76890	256332_at	trihelix DNA-binding protein / GT-2 factor (GT2) identical to GT2 factor [Arabidopsis thaliana] GI:416490, GI:2664202 (DNA binding factor GT-2 from Arabidopsis)	1	0.497951	0.67623	0.415984		1	1.10241	1.16566	0.996988		0.610288	0.263343
