# Supplementary material for: Transcriptome and metabolome analysis of plant sulfate starvation and resupply provides novel information on transcriptional regulation of metabolism associated with sulfur, nitrogen and phosphorus nutritional responses in Arabidopsis
Source: Front Plant Sci. 2015 Jan 28;5:805. doi: 10.3389/fpls.2014.00805 (PMC4309162; doi:10.3389/fpls.2014.00805)
Supplement: Supplementary file 5 [file Table5.XLSX]

## Sheet: Table SV
Supplemental Table SV. Genes in glucosinolate and anthocyanin metabolisms
						1st Experiment					2nd Experiment
						FN/FN	S/FN	30'/FN	3h/FN		FN/FN	S/FN	30'/FN	3h/FN
	(A) Met-GLS	TFs	MYB29	At5g07690	250598_at	0	-2.44833	-2.01601	-0.857583		0	-1.80122	-1.83007	0.0284084
			MYB28	At5g61420	247549_at	0	0.0328069	-0.951794	-0.126011		0	0.946451	0.0243254	0.603149
			MYB76	At5g07700	250589_at	0	-0.120294	-2.05889	-1.39593		0	0.379848	0.0843922	-0.0712587
		Biosynthetic pathway genes
			BCAT3	At3g49680	252274_at	0	-0.698256	-0.460014	0.506197		0	-0.551042	-0.601932	0.513953
			BCAT4	At3g19710	257021_at	0	-5.76036	-5.62641	-1.89461		0	-5.34457	-5.23681	-1.0843
			MAM1	At5g23010	249866_at	0	-4.91314	-5.67214	-1.38958		0	-4.51299	-4.19933	-0.556805
			MAM3	At5g23020	249867_at	0	-1.98472	-2.16429	0.313318		0	-1.67584	-1.64399	0.352408
			CYP79F1	At1g16410	262717_s_at	0	-3.97314	-5.31892	-0.714057		0	-4.31371	-3.81894	-0.37226
			CYP83A1	At4g13770	254687_at	0	-5.3081	-5.23559	-2.02997		0	-4.02756	-3.76338	-0.889823
			SUR1	At2g20610	263714_at	0	-1.0052	-0.518579	0.671835		0	-0.672852	-0.362146	0.886947
			UGT74B1	At1g24100	264873_at	0	-0.295356	-0.115897	0.460861		0	-0.678279	-0.423335	0.458397
			SOT17	At1g18590	255773_at	0	-2.09607	-1.63177	0.779699		0	-2.77872	-2.07307	0.808664
			SOT18	At1g74090	260385_at	0	-1.25316	-1.53531	0.759535		0	-1.06008	-1.27063	0.589986
	(B) Indole-GLS	TFs	MYB34	At5g60890	247600_at	0	-1.09385	-0.335286	0.353926		0	-0.360245	0.171648	0.369534
			MYB51	At1g18570	255753_at	0	0.155069	-0.637051	-0.569696		0	-0.849349	-0.30764	-0.141903
			MYB122	At1g74080	260394_at	0	0.0703893	-1.73697	-1.51457		0	0.293359	0.649503	0.270089
		Biosynthetic pathway genes
			CYP79B2	At4g39950	252827_at	0	-2.52476	-1.85298	0.689363		0	-2.40649	-1.62137	0.415812
			CYP79B3	At2g22330	264052_at	0	-3.94902	-3.66477	-0.193891		0	-2.62803	-2.1138	0.94567
			CYP83B1	At4g31500	253534_at	0	-1.93844	-0.438736	0.909556		0	-1.91826	-1.13337	0.429448
			SUR1	At2g20610	263714_at	0	-1.0052	-0.518579	0.671835		0	-0.672852	-0.362146	0.886947
			UGT74B1	At1g24100	264873_at	0	-0.295356	-0.115897	0.460861		0	-0.678279	-0.423335	0.458397
			SOT16	At1g74100	260387_at	0	-0.940078	-0.289701	-0.280572		0	-0.618829	-0.320287	0.425859
	(C) Anthocyanin	TFs
			PAP1|AtMYB75	At1g56650	245628_at	0	6.03114	6.43405	4.77955		0	4.22995	4.30629	3.09906
			PAP2|AtMYB90	At1g66390	260140_at	0	7.84435	7.94225	6.4557		0	0.64917	1.08778	-1.19951
			TT8; bHLH	At4g09820	255056_at	0	1.22239	1.32193	0.222392		0	2.11548	1.73697	1
			TTG1; WD40	At5g24520	249739_at	0	0.352881	0.482942	-0.044812		0	0.0639118	-0.0795673	-0.200277
			TTG2; WRKY	At2g37260	265954_at	0	0.825971	1	0		0	0.436099	0.40439	0.304855
			MYB113	At1g66370	260134_at	0	0.487049	0.903099	0.0447383		0	0.404149	0.117978	-0.16857
			MYB114	At1g66380	260139_at	0	2	1.41504	0.736966		0	0	-1.22239	2
		Biosynthetic pathway genes
			TT3	At5g42800	249215_at	0	3.11998	3.89023	3.62132		0	1.71442	1.52277	2.01702
			UGT75C1	At4g14090	245624_at	0	3.88004	4.54213	3.76508		0	1.60866	1.13261	1.56995
			UGT79B1	At5g54060	248185_at	0	1.9617	3.06543	2.17062		0	1.49106	1.66862	1.8607
			A5G6’’’MaT	At3g29590	256924_at	0	0.509949	1.67807	0.885965		0	0.934624	1.26607	1.48412
			A3G6”p-CouT	At1g03495	265091_s_at	0	5.56605	5.81858	5.41996		0	1.86394	2.01911	1.59773
			SCPL10	At2g23000	267256_s_at	0	0.389431	0.652239	0.445439		0	1.02946	0.799853	0.875767
